# Supplementary material for: Quantification Approaches in Non-Target LC/ESI/HRMS Analysis: An Interlaboratory Comparison
Source: Anal Chem. 2024 Oct 1;96(41):16215–26. doi: 10.1021/acs.analchem.4c02902 (PMC11483430; doi:10.1021/acs.analchem.4c02902)
Supplement: Supplementary file 1 — ac4c02902_si_001.xlsx [file ac4c02902_si_001.xlsx]

## Sheet: Table of Contents
	Supporting Information
	Evaluation of Quantitative Approaches in Non-Target LC/ESI/HRMS Analysis
	Louise Malm1, Jaanus Liigand2, Reza Aalizadeh3,4, Nikiforos Alygizakis3,5, Kelsey Ng5,6, Emil Egede Frøkjær7, Mulatu Yohannes Nanusha7, Martin Hansen7, Merle Plassmann8, Stefan Bieber9, Thomas Letzel9, Lydia Balest10, Pier Paolo Abis10, Michele Mazzetti11, Barbara Kasprzyk-Hordern12,13, Nicola Ceolotto12,13, Sangeeta Kumari14, Stephan Hann14, Sven Kochmann14, Teresa Steininger-Mairinger14, Corali…
	1Department of Materials and Environmental Chemistry, Stockholm University, Svante Arrhenius väg 16, 11418 Stockholm, Sweden; 2Quantem Analytics, 51008 Tartu, Estonia; 3Laboratory of Analytical Chemistry, Department of Chemistry, National and Kapodistrian University of Athens, Panepis-timiopolis Zografou, 15771, Athens, Greece; 4Department of Environmental Health Sciences, Yale School of Public H…
	Table	Contents
	S1a.	CAS number, brand, country of origin and purity (where known) of all used compounds, and solvent used for the stock solution.
	S1b.	Additional information about the spiked compounds.
	S2a.	Concentrations of the suspect compounds in high and low concentrated samples.
	S2b.	Additional information regarding suspect samples.
	S3.	Concentration of calibration compounds in the calibration samples.
	S4.	All laboratories participating in the NORMAN collaborative trial with geographical information.
	S5.	Instrumental overview
	S6a.	Stability data
	S6b.	Unstable compounds
	S7a.	Parent-TP table with structures
	S7b.	Most similar table with structures
	S8a.	Error statistics for each laboratory and sample for the reported results.
	S8b.	Error statistics for each laboratory and sample for the reprocessed results.
	S8c.	Error for each compound for each sample, laboratory and approach, both reported and reprocessed results.
	S9a.	Results from Wilcoxon signed rank test comparing peak areas obtained in different matrices, from reported data.
	S9b.	Results from Wilcoxon signed rank test comparing peak areas obtained in different matrices, from reprocessed data.
	S9c.	Results from Wilcoxon signed rank test comparing the fold error from reported and reprocessed results.
	S10a.	Results from Friedman test comparing reported results across the datasets.
	S10b.	Results from Friedman test comparing reported results across the quantification approaches.
	S10c-h.	p-values from Nemenyi's all pairs comparisons test for sample S1a - S3b, respectively for reported results, to see which approaches are statistically different.
	S11a.	Results from Friedman test comparing reprocessed results across the datasets.
	S11b.	Results from Friedman test comparing reprocessed results across the quantification approaches.
	S11c-h.	p-values from Nemenyi's all pairs comparisons test for sample S1a - S3b, respectively for reprocessed results, to see which approaches are statistically different.
	S12.	Class, RT range, ion mass and chemical structure of the most frequently occurring outliers in the reported data.

## Sheet: Table S1a
	Table S1a. CAS number, brand, country of origin and purity (where known) of all used compounds, and solvent used for the stock solution.
	Kind of compound	Compound	CAS	Brand	Country of Origin	Purity	Solvent
	Calibrant	1H-benzotriazole	95-14-7	Sigma-Aldrich	China	0.99	MeCN
	Calibrant	2-(thiocyanatomethylthio)benzothiazole (TCMTB)	21564-17-0	Honeywell Fluka	Germany		MeCN
	Calibrant	3-Amino-1,2,4-triazol (amitrole)	61-82-5	Sigma-Aldrich	China	>95%	MeCN
	Calibrant	Abamectin (Avermectin B1a)	71751-41-2	Sigma-Aldrich	Switzerland	0.946	MeCN
	Calibrant	Asp-Phe methyl ester (aspartame)	22839-47-0	Sigma-Aldrich	USA	>98%	H2O
	Calibrant	Atrazine	1912-24-9	Sigma-Aldrich	Switzerland		MeCN
	Calibrant	Butocarboxim	34681-10-2	Sigma-Aldrich	Switzerland		MeCN
	Calibrant	Caffeine	58-08-02	Merck			MeCN
	Calibrant	Carbamazepine	298-46-4	Sigma-Aldrich	China		MeCN
	Calibrant	Cefoperazone sodium salt	62893-20-3	Sigma-Aldrich	China		H2O
	Calibrant	Chlormequat chloride	999-81-5	Sigma-Aldrich	Switzerland		MeCN
	Calibrant	Chlorothiazide	58-94-6	Sigma-Aldrich	USA		MeCN
	Calibrant	Clarithromycin	81103-11-9	Sigma-Aldrich	Israel	>95%	MeCN
	Calibrant	Dichlorvos	62-73-7	Sigma-Aldrich	Switzerland		MeCN
	Calibrant	Dimethyl phthalate	131-11-3	Aldrich	Germany	0.99	MeCN
	Calibrant	Diphenyl phthalate	84-62-8	Sigma-Aldrich			MeCN
	Calibrant	Efavirenz	154598-52-4	Sigma-Aldrich	USA		MeCN
	Calibrant	Emamectin benzoate (B1a)	155569-91-8	Sigma-Aldrich	Switzerland	0.857	MeCN
	Calibrant	Haloperidol	52-86-8	Sigma-Aldrich	USA		MeOH
	Calibrant	Histamine	51-45-6	Sigma-Aldrich	Switzerland	>97%	MeCN
	Calibrant	Imazalil	35554-44-0	Fluka	Germany	0.997	MeCN
	Calibrant	Ivermectin (B1a)	70288-86-7	Sigma-Aldrich	China	0.95	MeCN
	Calibrant	L-alanine	56-41-7	Sigma-Aldrich	USA		H2O
	Calibrant	L-phenylalanine	63-91-2	Sigma-Aldrich	USA		H2O
	Calibrant	Methamidophos	10265-92-6	Sigma-Aldrich	Switzerland		MeCN
	Calibrant	Metolachlor	51218-45-2	Sigma-Aldrich	Germany		MeCN
	Calibrant	N-guanylurea sulfate salt hydrate	207300-86-5	Sigma-Aldrich	Germany	0.97	H2O
	Calibrant	Nigericin sodium salt solution	28643-80-3	Sigma-Aldrich	Israel		DMSO:EtOH (1:1)
	Calibrant	Octocrylene	6197-30-4	Sigma-Aldrich	Germany		MeCN
	Calibrant	Progesterone	57-83-0	Sigma-Aldrich	China	>99 %	MeCN
	Calibrant	Rifaximin	80621-81-4	Sigma-Aldrich	Germany		MeCN
	Calibrant	Saccharin	81-07-2	Sigma-Aldrich	USA		MeCN
	Calibrant	Simazine	122-34-9	Riedel-de-Haën	Germany	0.999	MeOH
	Calibrant	Spinosad (A)	168316-95-8	Sigma-Aldrich	Switzerland	0.6546	MeCN
	Calibrant	Sucralose	56038-13-2	Sigma-Aldrich	USA		MeCN
	Calibrant	Tetraethylammonium iodide	1968-05-03	Sigma-Aldrich	Switzerland	0.98	MeCN
	Calibrant	Tetrahexylammonium benzoate	16436-29-6	Kodak	USA		MeCN
	Calibrant	Trichlorfon	52-68-6	Sigma-Aldrich	Germany		MeCN
	Calibrant	Tylosin phosphate	1405-53-4	Sigma-Aldrich	Switzerland		MeCN
	Calibrant	Uracil	66-22-8	Merck	USA		H2O
	Calibrant	Vancomycin hydrochloride	1404-93-9	Sigma-Aldrich	Israel	>80%	H2O
	ILIS	Atrazine-d5	163165-75-1	Sigma-Aldrich	Germany		MeCN
	ILIS	Caffeine-13C3	78072-66-9	Sigma-Aldrich	USA	>99%	MeOH
	ILIS	Haloperidol-d4	136765-35-0	Supelco	USA	0.995	MeOH
	Suspect	10,11-dihydro-10-hydroxycarbamazepine	36507-30-9	Supelco	USA	>98%	MeOH
	Suspect	2-(methylthio)benzothiazole	615-22-5	Sigma-Aldrich	Germany	0.97	MeCN
	Suspect	2-aminobenzothiazole	136-95-8	Sigma-Aldrich	China	0.97	MeCN
	Suspect	2-hydroxybenzothiazole	934-34-9	Sigma-Aldrich	Slovakia	0.98	MeCN
	Suspect	2-methylbenzothiazole	120-75-2	Sigma-Aldrich	China	0.99	MeCN
	Suspect	5-chlorobenzotriazole	94-97-3	Sigma-Aldrich	Germany	0.99	MeCN
	Suspect	5-methyl-1H-benzotriazole	136-85-6	Sigma-Aldrich	Japan	0.98	MeCN
	Suspect	Acephate	30560-19-1	Sigma-Aldrich	Germany	0.978	MeOH
	Suspect	Adenosine	58-61-7	Sigma-Aldrich	China	>99%	H2O
	Suspect	Ampicillin	69-53-4	Sigma-Aldrich	Israel		H2O
	Suspect	Atrazine-2-hydroxy	2163-68-0	Sigma-Aldrich	Switzerland		MeOH:0.1M HCl (2:3)
	Suspect	Atrazine-desethyl	6190-65-4	Sigma-Aldrich	Switzerland		MeCN
	Suspect	Atrazine-desethyl-2-hydroxy	19988-24-0	Sigma-Aldrich	Germany		0.1% FA in H2O
	Suspect	Atrazine-desethyl-desisopropyl	3397-62-4	Sigma-Aldrich	Germany		DMSO
	Suspect	Atrazine-desethyl-desisopropyl-2-hydroxy	645-92-1	Sigma-Aldrich	Switzerland		0.1% FA in H2O
	Suspect	Atrazine-desisopropyl	1007-28-9	Sigma-Aldrich	Switzerland		MeCN
	Suspect	Atrazine-desisopropyl-2-hydroxy	7313-54-4	Sigma-Aldrich	Switzerland		0.1% FA in H2O
	Suspect	Benzothiazole	95-16-9	Sigma-Aldrich	China	0.96	MeCN
	Suspect	Benzotriazole-5-carboxylic acid	23814-12-2	Sigma-Aldrich	Germany	0.99	MeOH:0.1M HCl (2:1)
	Suspect	Butylamine	109-73-9	Sigma-Aldrich			MeCN
	Suspect	Carbamazepine-10,11-epoxide	29331-92-8	Supelco	USA	>99%	MeOH
	Suspect	Chlorpyrifos	2921-88-2	Fluka	Germany	0.998	MeCN
	Suspect	Climbazole	38083-17-9	Sigma-Aldrich	Germany		MeCN
	Suspect	Clotrimazole	23593-75-1	Sigma-Aldrich	USA		MeCN
	Suspect	Dazomet	533-74-4	Sigma-Aldrich	Germany	0.999	MeCN
	Suspect	Irgarol	28159-98-0	Sigma-Aldrich	Germany	0.983	MeCN
	Suspect	Ketoconazole	65277-42-1	Sigma-Aldrich	China		MeCN
	Suspect	Melamine	108-78-1	Sigma-Aldrich	USA	0.99	H2O
	Suspect	Metazachlor	67129-08-2	Riedel-de-Haën	Germany	0.999	MeCN
	Suspect	Metformin hydrochloride	1115-70-4	Merck	USA		H2O
	Suspect	Methidathion	950-37-8	Fluka	China	0.96	MeCN
	Suspect	Methomyl	16752-77-5	Riedel-de-Haën	Germany	0.999	MeCN
	Suspect	Metolachlor-ESA sodium salt	947601-85-6	Sigma-Aldrich	Switzerland		MeCN
	Suspect	Metolachlor-OA	152019-73-3	Sigma-Aldrich	Switzerland		MeCN
	Suspect	Monuron	150-68-5	Riedel-de-Haën	Germany	0.994	MeCN
	Suspect	Naproxen	22204-53-1	Riedel-de-Haën	Germany	0.999	MeCN
	Suspect	Omethoate	1113-02-6	Sigma-Aldrich	Switzerland		MeCN
	Suspect	Phenazine	92-82-0	Sigma-Aldrich	China	0.98	MeCN
	Suspect	Reserpine	50-55-5	Fluka	China	>99%	MeCN
	Suspect	Sebuthylazine	7286-69-3	Riedel-de-Haën	Germany	0.995	MeCN
	Suspect	Simazine-2-hydroxy	2599-11-03	Dr. Ehrenstorfer GmbH	Germany		MeOH:85% H3PO4 (50:1)
	Suspect	Simvastatin	79902-63-9	Sigma-Aldrich	Canada	>98%	MeCN
	Suspect	Sudan I	842-07-9	Sigma-Aldrich	UK	>95%	MeCN
	Suspect	Theophylline	58-55-9	Sigma-Aldrich	China	>99%	MeCN
	Suspect	Thiabendazole	148-79-8	Fluka	Germany	0.999	Acetone

## Sheet: Table S1b
	Table S1b. CAS number, brand, country of origin and purity (where known) of all used compounds, and solvent used for the stock solution.
	Kind of compound	Compound	Molecular formula	logPa	pKa (strongest basic)a	pKa (strongest acidic)a	Ion	m/z	Chemical class	Standardized SMILES	InChI	Detected by n laboratories reported (percentage of all in brackets)	Detected by n laboratories reprocessed (percentage of all in brackets)
	Calibrant	Amitrole	C2H4N4	-0.559	2.51	13.99	[M+H]+	85.0509	Azoles	C1=NC(=N)NN1	InChI=1S/C2H4N4/c3-2-4-1-5-6-2/h1H,(H3,3,4,5,6)	30 (75.0%)	15 (39.5%)
	Calibrant	Aspartame	C14H18N2O5	-2.218	8.53	3.53	[M+H]+	295.129	Carboxylic acids and derivatives	COC(=O)C(CC1=CC=CC=C1)N=C(C(CC(=O)O)N)O	InChI=1S/C14H18N2O5/c1-21-14(20)11(7-9-5-3-2-4-6-9)16-13(19)10(15)8-12(17)18/h2-6,10-11H,7-8,15H2,1H3,(H,16,19)(H,17,18)	37 (92.5%)	28 (73.7%)
	Calibrant	Atrazine	C8H14ClN5	2.198	4.2	14.48	[M+H]+	216.101	Triazines	CCN=C1N=C(Cl)NC(=NC(C)C)N1	InChI=1S/C8H14ClN5/c1-4-10-7-12-6(9)13-8(14-7)11-5(2)3/h5H,4H2,1-3H3,(H2,10,11,12,13,14)	39 (97.5%)	38 (100.0%)
	Calibrant	Avermectin B1a	C48H72O14	5.848	-	12.47	[M+H]+	873.499	Macrolides and analogues	CCC(C)C1C(C)C=CC2(CC3CC(CC=C(C)C(C(C)C=CC=C4COC5C(C(=CC(C(=O)O3)C45O)C)O)OC6CC(C(C(C)O6)OC7CC(C(C(C)O7)O)OC)OC)O2)O1	InChI=1S/C48H72O14/c1-11-25(2)43-28(5)17-18-47(62-43)23-34-20-33(61-47)16-15-27(4)42(26(3)13-12-14-32-24-55-45-40(49)29(6)19-35(46(51)58-34)48(32,45)52)59-39-22-37(54-10)44(31(8)57-39)60-38-21-36(53-9)41(50)30(7)56-38/h12-15,17-19,25-26,28,30-31,33-45,49-50,52H,11,16,20-24H2,1-10H3	18 (45.0%)	4 (10.5%)
	Calibrant	Avermectin B1a	C48H72O14	5.848	-	12.47	[M+NH4]+	890.526	Macrolides and analogues	CCC(C)C1C(C)C=CC2(CC3CC(CC=C(C)C(C(C)C=CC=C4COC5C(C(=CC(C(=O)O3)C45O)C)O)OC6CC(C(C(C)O6)OC7CC(C(C(C)O7)O)OC)OC)O2)O1	InChI=1S/C48H72O14/c1-11-25(2)43-28(5)17-18-47(62-43)23-34-20-33(61-47)16-15-27(4)42(26(3)13-12-14-32-24-55-45-40(49)29(6)19-35(46(51)58-34)48(32,45)52)59-39-22-37(54-10)44(31(8)57-39)60-38-21-36(53-9)41(50)30(7)56-38/h12-15,17-19,25-26,28,30-31,33-45,49-50,52H,11,16,20-24H2,1-10H3	25 (62.5%)	15 (39.5%)
	Calibrant	Benzotriazole	C6H5N3	1.301	0.58	8.63	[M+H]+	120.056	Benzotriazoles	C1=CC=C2C(=C1)N=NN2	InChI=1S/C6H5N3/c1-2-4-6-5(3-1)7-9-8-6/h1-4H,(H,7,8,9)	34 (85.0%)	35 (92.1%)
	Calibrant	Butocarboxim	C7H14N2O2S	1.331	0.33	14.33	[M+H]+	191.085	Organonitrogen compounds	C/C(=N/OC(=NC)O)/C(C)SC	InChI=1S/C7H14N2O2S/c1-5(6(2)12-4)9-11-7(10)8-3/h6H,1-4H3,(H,8,10)/b9-5-	28 (70.0%)	16 (42.1%)
	Calibrant	Butocarboxim	C7H14N2O2S	1.331	0.33	14.33	[M+NH4]+	208.111	Organonitrogen compounds	C/C(=N/OC(=NC)O)/C(C)SC	InChI=1S/C7H14N2O2S/c1-5(6(2)12-4)9-11-7(10)8-3/h6H,1-4H3,(H,8,10)/b9-5-	20 (50.0%)	11 (28.9%)
	Calibrant	Caffeine	C8H10N4O2	-0.546	-1.16	-	[M+H]+	195.088	Imidazopyrimidines	CN1C=NC2=C1C(=O)N(C)C(=O)N2C	InChI=1S/C8H10N4O2/c1-10-4-9-6-5(10)7(13)12(3)8(14)11(6)2/h4H,1-3H3	40 (100.0%)	36 (94.7%)
	Calibrant	Carbamazepine	C15H12N2O	2.766	-	15.96	[M+H]+	237.102	Benzazepines	C1=CC=C2C(=C1)C=CC3=CC=CC=C3N2C(=N)O	InChI=1S/C15H12N2O/c16-15(18)17-13-7-3-1-5-11(13)9-10-12-6-2-4-8-14(12)17/h1-10H,(H2,16,18)	40 (100.0%)	38 (100.0%)
	Calibrant	Cefoperazone	C25H27N9O8S2	-1.167	2.22	3.38	[M+H]+	646.15	Carboxylic acids and derivatives	CCN1CCN(C(=O)C1=O)C(=NC(C2=CC=C(C=C2)O)C(=NC3C(=O)N4C(=C(CSC34)CSC5=NN=NN5C)C(=O)O)O)O	InChI=1S/C25H27N9O8S2/c1-3-32-8-9-33(21(39)20(32)38)24(42)27-15(12-4-6-14(35)7-5-12)18(36)26-16-19(37)34-17(23(40)41)13(10-43-22(16)34)11-44-25-28-29-30-31(25)2/h4-7,15-16,22,35H,3,8-11H2,1-2H3,(H,26,36)(H,27,42)(H,40,41)	37 (92.5%)	31 (81.6%)
	Calibrant	Chlormequat	C5H13ClN+	-3.308	-	-	[M]+	122.073	Organonitrogen compounds	C[N+](C)(C)CCCl	InChI=1S/C5H13ClN/c1-7(2,3)5-4-6/h4-5H2,1-3H3/q+1	30 (75.0%)	23 (60.5%)
	Calibrant	Chlorothiazide	C7H6ClN3O4S2	-0.31	-	7.83	[M+H]+	295.956	Thiadiazines	C1=C(C(=CC2=C1N=CNS2(=O)=O)S(=O)(=O)N)Cl	InChI=1S/C7H6ClN3O4S2/c8-4-1-5-7(2-6(4)16(9,12)13)17(14,15)11-3-10-5/h1-3H,(H,10,11)(H2,9,12,13)	37 (92.5%)	33 (86.8%)
	Calibrant	Clarithromycin	C38H69NO13	3.24	9	12.46	[M+H]+	748.484	Organooxygen compounds	CCC1C(C)(C(C(C)C(=O)C(C)CC(C)(C(C(C)C(C(C)C(=O)O1)OC2CC(C)(C(C(C)O2)O)OC)OC3C(C(CC(C)O3)N(C)C)O)OC)O)O	InChI=1S/C38H69NO13/c1-15-26-38(10,45)31(42)21(4)28(40)19(2)17-37(9,47-14)33(52-35-29(41)25(39(11)12)16-20(3)48-35)22(5)30(23(6)34(44)50-26)51-27-18-36(8,46-13)32(43)24(7)49-27/h19-27,29-33,35,41-43,45H,15-18H2,1-14H3	39 (97.5%)	29 (76.3%)
	Calibrant	Clarithromycin	C38H69NO13	3.24	9	12.46	[M+Na]+	770.466	Organooxygen compounds	CCC1C(C)(C(C(C)C(=O)C(C)CC(C)(C(C(C)C(C(C)C(=O)O1)OC2CC(C)(C(C(C)O2)O)OC)OC3C(C(CC(C)O3)N(C)C)O)OC)O)O	InChI=1S/C38H69NO13/c1-15-26-38(10,45)31(42)21(4)28(40)19(2)17-37(9,47-14)33(52-35-29(41)25(39(11)12)16-20(3)48-35)22(5)30(23(6)34(44)50-26)51-27-18-36(8,46-13)32(43)24(7)49-27/h19-27,29-33,35,41-43,45H,15-18H2,1-14H3	32 (80.0%)	19 (50.0%)
	Calibrant	Dichlorvos	C4H7Cl2O4P	1.373	-	-	[M+H]+	220.953	Organic phosphoric acids and derivatives	COP(=O)(OC)OC=C(Cl)Cl	InChI=1S/C4H7Cl2O4P/c1-8-11(7,9-2)10-3-4(5)6/h3H,1-2H3	39 (97.5%)	38 (100.0%)
	Calibrant	Dimethyl phthalate	C10H10O4	1.98	-	-	[M+H]+	195.065	Benzene and substituted derivatives	COC(=O)C1=CC=CC=C1C(=O)OC	InChI=1S/C10H10O4/c1-13-9(11)7-5-3-4-6-8(7)10(12)14-2/h3-6H,1-2H3	29 (72.5%)	29b (76.3%)
	Calibrant	Dimethyl phthalate	C10H10O4	1.98	-	-	[M+H-CH4O]+	163.039	Benzene and substituted derivatives	COC(=O)C1=CC=CC=C1C(=O)OC	InChI=1S/C10H10O4/c1-13-9(11)7-5-3-4-6-8(7)10(12)14-2/h3-6H,1-2H3	27 (67.5%)	-
	Calibrant	Diphenyl phthalate	C20H14O4	5.296	-	-	[M+H]+	319.096	Depsides and depsidones	C1=CC=C(C=C1)OC(=O)C2=CC=CC=C2C(=O)OC3=CC=CC=C3	InChI=1S/C20H14O4/c21-19(23-15-9-3-1-4-10-15)17-13-7-8-14-18(17)20(22)24-16-11-5-2-6-12-16/h1-14H	33 (82.5%)	32b (84.5%)
	Calibrant	Diphenyl phthalate	C20H14O4	5.296	-	-	[M+H-C6H6O]+	225.055	Depsides and depsidones	C1=CC=C(C=C1)OC(=O)C2=CC=CC=C2C(=O)OC3=CC=CC=C3	InChI=1S/C20H14O4/c21-19(23-15-9-3-1-4-10-15)17-13-7-8-14-18(17)20(22)24-16-11-5-2-6-12-16/h1-14H	28 (70.0%)	-
	Calibrant	Efavirenz	C14H9ClF3NO2	4.457	-1.49	12.52	[M+H]+	316.035	Benzoxazines	C1CC1C#CC2(C3=CC(=CC=C3N=C(O)O2)Cl)C(F)(F)F	InChI=1S/C14H9ClF3NO2/c15-9-3-4-11-10(7-9)13(14(16,17)18,21-12(20)19-11)6-5-8-1-2-8/h3-4,7-8H,1-2H2,(H,19,20)	38 (95.0%)	35 (92.1%)
	Calibrant	EmamectinB1a	C49H75NO13	6.174	9.34	12.55	[M+H]+	886.531	Organooxygen compounds	CCC(C)C1C(C)C=CC2(CC3CC(CC=C(C)C(C(C)C=CC=C4COC5C(C(=CC(C(=O)O3)C45O)C)O)OC6CC(C(C(C)O6)OC7CC(C(C(C)O7)NC)OC)OC)O2)O1	InChI=1S/C49H75NO13/c1-12-26(2)44-29(5)18-19-48(63-44)24-35-21-34(62-48)17-16-28(4)43(27(3)14-13-15-33-25-56-46-42(51)30(6)20-36(47(52)59-35)49(33,46)53)60-40-23-38(55-11)45(32(8)58-40)61-39-22-37(54-10)41(50-9)31(7)57-39/h13-16,18-20,26-27,29,31-32,34-46,50-51,53H,12,17,21-25H2,1-11H3	35 (87.5%)	20 (52.6%)
	Calibrant	Guanylurea	C2H6N4O	-1.777	9.97	11.48	[M+H]+	103.061	Organic carbonic acids and derivatives	C(=N)(N)NC(=N)O	InChI=1S/C2H6N4O/c3-1(4)6-2(5)7/h(H6,3,4,5,6,7)	27 (67.5%)	14 (36.8%)
	Calibrant	Haloperidol	C21H23ClFNO2	3.661	8.14	13.96	[M+H]+	376.147	Organooxygen compounds	C(CC(=O)C1=CC=C(C=C1)F)CN2CCC(CC2)(C3=CC=C(C=C3)Cl)O	InChI=1S/C21H23ClFNO2/c22-18-7-5-17(6-8-18)21(26)11-14-24(15-12-21)13-1-2-20(25)16-3-9-19(23)10-4-16/h3-10,26H,1-2,11-15H2	39 (97.5%)	35 (92.1%)
	Calibrant	Histamine	C5H9N3	-0.701	9.55	14.46	[M+H]+	112.087	Organonitrogen compounds	C(CN)C1=CN=CN1	InChI=1S/C5H9N3/c6-2-1-5-3-7-4-8-5/h3-4H,1-2,6H2,(H,7,8)	20 (50.0%)	6 (15.8%)
	Calibrant	Imazalil	C14H14Cl2N2O	3.755	6.48	-	[M+H]+	297.056	Benzene and substituted derivatives	C=CCOC(CN1C=CN=C1)C2=CC=C(C=C2Cl)Cl	InChI=1S/C14H14Cl2N2O/c1-2-7-19-14(9-18-6-5-17-10-18)12-4-3-11(15)8-13(12)16/h2-6,8,10,14H,1,7,9H2	40 (100.0%)	38 (100.0%)
	Calibrant	Ivermectin B1a	C48H74O14	5.826	-	12.47	[M+H]+	875.515	Macrolides and analogues	CCC(C)C1C(C)CCC2(CC3CC(CC=C(C)C(C(C)C=CC=C4COC5C(C(=CC(C(=O)O3)C45O)C)O)OC6CC(C(C(C)O6)OC7CC(C(C(C)O7)O)OC)OC)O2)O1	InChI=1S/C48H74O14/c1-11-25(2)43-28(5)17-18-47(62-43)23-34-20-33(61-47)16-15-27(4)42(26(3)13-12-14-32-24-55-45-40(49)29(6)19-35(46(51)58-34)48(32,45)52)59-39-22-37(54-10)44(31(8)57-39)60-38-21-36(53-9)41(50)30(7)56-38/h12-15,19,25-26,28,30-31,33-45,49-50,52H,11,16-18,20-24H2,1-10H3	10 (25.0%)	1 (2.6%)
	Calibrant	Ivermectin B1a	C48H74O14	5.826	-	12.47	[M+NH4]+	892.542	Macrolides and analogues	CCC(C)C1C(C)CCC2(CC3CC(CC=C(C)C(C(C)C=CC=C4COC5C(C(=CC(C(=O)O3)C45O)C)O)OC6CC(C(C(C)O6)OC7CC(C(C(C)O7)O)OC)OC)O2)O1	InChI=1S/C48H74O14/c1-11-25(2)43-28(5)17-18-47(62-43)23-34-20-33(61-47)16-15-27(4)42(26(3)13-12-14-32-24-55-45-40(49)29(6)19-35(46(51)58-34)48(32,45)52)59-39-22-37(54-10)44(31(8)57-39)60-38-21-36(53-9)41(50)30(7)56-38/h12-15,19,25-26,28,30-31,33-45,49-50,52H,11,16-18,20-24H2,1-10H3	14 (35.0%)	5 (13.2%)
	Calibrant	L-alanine	C3H7NO2	-2.841	9.48	2.47	[M+H]+	90.055	Carboxylic acids and derivatives	CC(C(=O)O)N	InChI=1S/C3H7NO2/c1-2(4)3(5)6/h2H,4H2,1H3,(H,5,6)	20 (50.0%)	11 (28.9%)
	Calibrant	L-phenylalanine	C9H11NO2	-1.184	9.45	2.47	[M+H]+	166.086	Carboxylic acids and derivatives	C1=CC=C(C=C1)CC(C(=O)O)N	InChI=1S/C9H11NO2/c10-8(9(11)12)6-7-4-2-1-3-5-7/h1-5,8H,6,10H2,(H,11,12)	39 (97.5%)	30 (78.9%)
	Calibrant	Methamidophos	C2H8NO2PS	-0.318	-	15.57	[M+H]+	142.009	Organothiophosphorus compounds	COP(=O)(N)SC	InChI=1S/C2H8NO2PS/c1-5-6(3,4)7-2/h1-2H3,(H2,3,4)	39 (97.5%)	30 (78.9%)
	Calibrant	Metolachlor	C15H22ClNO2	3.453	-	-	[M+H]+	284.141	Benzene and substituted derivatives	CCC1=CC=CC(C)=C1N(C(C)COC)C(=O)CCl	InChI=1S/C15H22ClNO2/c1-5-13-8-6-7-11(2)15(13)17(14(18)9-16)12(3)10-19-4/h6-8,12H,5,9-10H2,1-4H3	39 (97.5%)	38 (100.0%)
	Calibrant	Nigericin	C40H68O11	6.107	-	4.07	[M+H]+	725.483	Organooxygen compounds	CC1CCC(CC2CC(C(C)C3(C(C)CC(C)(C4CCC(C)(C5C(C)CC(C6C(C)CC(C)C(CO)(O)O6)O5)O4)O3)O2)OC)OC1C(C)C(=O)O	InChI=1S/C40H68O11/c1-21-11-12-28(46-33(21)26(6)36(42)43)17-29-18-30(45-10)27(7)40(48-29)25(5)19-38(9,51-40)32-13-14-37(8,49-32)35-23(3)16-31(47-35)34-22(2)15-24(4)39(44,20-41)50-34/h21-35,41,44H,11-20H2,1-10H3,(H,42,43)	12 (30.0%)	6 (15.8%)
	Calibrant	Nigericin	C40H68O11	6.107	-	4.07	[M+NH4]+	742.51	Organooxygen compounds	CC1CCC(CC2CC(C(C)C3(C(C)CC(C)(C4CCC(C)(C5C(C)CC(C6C(C)CC(C)C(CO)(O)O6)O5)O4)O3)O2)OC)OC1C(C)C(=O)O	InChI=1S/C40H68O11/c1-21-11-12-28(46-33(21)26(6)36(42)43)17-29-18-30(45-10)27(7)40(48-29)25(5)19-38(9,51-40)32-13-14-37(8,49-32)35-23(3)16-31(47-35)34-22(2)15-24(4)39(44,20-41)50-34/h21-35,41,44H,11-20H2,1-10H3,(H,42,43)	28 (70.0%)	20 (52.6%)
	Calibrant	Octocrylene	C24H27NO2	6.783	-	-	[M+H]+	362.211	Benzene and substituted derivatives	CCCCC(CC)COC(=O)C(=C(C1=CC=CC=C1)C2=CC=CC=C2)C#N	InChI=1S/C24H27NO2/c1-3-5-12-19(4-2)18-27-24(26)22(17-25)23(20-13-8-6-9-14-20)21-15-10-7-11-16-21/h6-11,13-16,19H,3-5,12,18H2,1-2H3	30 (75.0%)	25 (65.8%)
	Calibrant	Progesterone	C21H30O2	4.149	-	-	[M+H]+	315.232	Steroids and steroid derivatives	CC(=O)C1CCC2C3CCC4=CC(=O)CCC4(C)C3CCC12C	InChI=1S/C21H30O2/c1-13(22)17-6-7-18-16-5-4-14-12-15(23)8-10-20(14,2)19(16)9-11-21(17,18)3/h12,16-19H,4-11H2,1-3H3	40 (100.0%)	38 (100.0%)
	Calibrant	Rifaximin	C43H51N3O11	4.599	5.89	6.72	[M+H]+	786.36	Macrolactams	CC=1C=CN2C(C1)=NC3=C4C=5C(=C(C)C6=C4C(=O)C(C)(OC=CC(C(C)C(C(C)C(C(C)C(C(C)C=CC=C(C)C(=NC(=C23)C5O)O)O)O)OC(=O)C)OC)O6)O	InChI=1S/C43H51N3O11/c1-19-14-16-46-28(18-19)44-32-29-30-37(50)25(7)40-31(29)41(52)43(9,57-40)55-17-15-27(54-10)22(4)39(56-26(8)47)24(6)36(49)23(5)35(48)20(2)12-11-13-21(3)42(53)45-33(34(32)46)38(30)51/h11-18,20,22-24,27,35-36,39,48-51H,1-10H3,(H,45,53)	38 (95.0%)	29 (76.3%)
	Calibrant	Saccharin	C7H5NO3S	0.449	-	1.94	[M+H]+	184.006	Benzothiazoles	C1=CC=C2C(=C1)C(=NS2(=O)=O)O	InChI=1S/C7H5NO3S/c9-7-5-3-1-2-4-6(5)12(10,11)8-7/h1-4H,(H,8,9)	18 (45.0%)	7 (18.4%)
	Calibrant	Simazine	C7H12ClN5	1.781	4.23	14.75	[M+H]+	202.085	Triazines	CCN=C1N=C(Cl)NC(=NCC)N1	InChI=1S/C7H12ClN5/c1-3-9-6-11-5(8)12-7(13-6)10-4-2/h3-4H2,1-2H3,(H2,9,10,11,12,13)	39 (97.5%)	38 (100.0%)
	Calibrant	Spinosad A	C41H65NO10	5.6	9.17	-	[M+H]+	732.468	Organooxygen compounds	CCC1CCCC(C(C)C(=O)C2=CC3C(C=CC4CC(CC34)OC5C(C(C(C(C)O5)OC)OC)OC)C2CC(=O)O1)OC6CCC(C(C)O6)N(C)C	InChI=1S/C41H65NO10/c1-10-26-12-11-13-34(52-36-17-16-33(42(5)6)23(3)48-36)22(2)37(44)32-20-30-28(31(32)21-35(43)50-26)15-14-25-18-27(19-29(25)30)51-41-40(47-9)39(46-8)38(45-7)24(4)49-41/h14-15,20,22-31,33-34,36,38-41H,10-13,16-19,21H2,1-9H3	36 (90.0%)	27 (71.1%)
	Calibrant	Sucralose	C12H19Cl3O8	-0.465	-	11.91	[M+H]+	397.022	Organooxygen compounds	C(C1C(C(C(CCl)(O1)OC2C(C(C(C(CO)O2)Cl)O)O)O)O)Cl	InChI=1S/C12H19Cl3O8/c13-1-4-7(17)10(20)12(3-14,22-4)23-11-9(19)8(18)6(15)5(2-16)21-11/h4-11,16-20H,1-3H2	4 (10.0%)	2 (5.3%)
	Calibrant	Sucralose	C12H19Cl3O8	-0.465	-	11.91	[M+NH4]+	414.048	Organooxygen compounds	C(C1C(C(C(CCl)(O1)OC2C(C(C(C(CO)O2)Cl)O)O)O)O)Cl	InChI=1S/C12H19Cl3O8/c13-1-4-7(17)10(20)12(3-14,22-4)23-11-9(19)8(18)6(15)5(2-16)21-11/h4-11,16-20H,1-3H2	30 (75.0%)	27 (71.1%)
	Calibrant	Sucralose	C12H19Cl3O8	-0.465	-	11.91	[M+Na]+	419.004	Organooxygen compounds	C(C1C(C(C(CCl)(O1)OC2C(C(C(C(CO)O2)Cl)O)O)O)O)Cl	InChI=1S/C12H19Cl3O8/c13-1-4-7(17)10(20)12(3-14,22-4)23-11-9(19)8(18)6(15)5(2-16)21-11/h4-11,16-20H,1-3H2	33 (82.5%)	31 (81.6%)
	Calibrant	TCMTB	C9H6N2S3	3.689	1.02	-	[M+H]+	238.977	Benzothiazoles	C1=CC=C2C(=C1)N=C(SCSC#N)S2	InChI=1S/C9H6N2S3/c10-5-12-6-13-9-11-7-3-1-2-4-8(7)14-9/h1-4H,6H2	39 (97.5%)	37 (97.4%)
	Calibrant	Tetraethylammonium	C8H20N+	-2.545	-	-	[M]+	130.159	Organonitrogen compounds	CC[N+](CC)(CC)CC	InChI=1S/C8H20N/c1-5-9(6-2,7-3)8-4/h5-8H2,1-4H3/q+1	34 (85.0%)	25 (65.8%)
	Calibrant	Tetrahexylammonium	C24H52N+	4.88	-	-	[M]+	354.409	Organonitrogen compounds	CCCCCC[N+](CCCCCC)(CCCCCC)CCCCCC	InChI=1S/C24H52N/c1-5-9-13-17-21-25(22-18-14-10-6-2,23-19-15-11-7-3)24-20-16-12-8-4/h5-24H2,1-4H3/q+1	36 (90.0%)	30 (78.9%)
	Calibrant	Trichlorfon	C4H8Cl3O4P	1.138	-	10.42	[M+H]+	256.93	Organic phosphonic acids and derivatives	COP(=O)(C(C(Cl)(Cl)Cl)O)OC	InChI=1S/C4H8Cl3O4P/c1-10-12(9,11-2)3(8)4(5,6)7/h3,8H,1-2H3	35 (87.5%)	31 (81.6%)
	Calibrant	Tylosin	C46H77NO17	2.316	8.43	12.45	[M+H]+	916.526	Organooxygen compounds	CCC1C(C=C(C)C=CC(=O)C(C)CC(CC=O)C(C(C)C(CC(=O)O1)O)OC2C(C(C(C(C)O2)OC3CC(C)(C(C(C)O3)O)O)N(C)C)O)COC4C(C(C(C(C)O4)O)OC)OC	InChI=1S/C46H77NO17/c1-13-33-30(22-58-45-42(57-12)41(56-11)37(52)26(5)60-45)18-23(2)14-15-31(49)24(3)19-29(16-17-48)39(25(4)32(50)20-34(51)62-33)64-44-38(53)36(47(9)10)40(27(6)61-44)63-35-21-46(8,55)43(54)28(7)59-35/h14-15,17-18,24-30,32-33,35-45,50,52-55H,13,16,19-22H2,1-12H3	34 (85.0%)	23 (60.5%)
	Calibrant	Uracil	C4H4N2O2	-1.062	0.07	10.64	[M+H]+	113.035	Diazines	C1=CN=C(N=C1O)O	InChI=1S/C4H4N2O2/c7-3-1-2-5-4(8)6-3/h1-2H,(H2,5,6,7,8)	28 (70.0%)	22 (57.9%)
	Calibrant	Vancomycin	C66H75Cl2N9O24	-4.373	9.55	3.13	[M+H]2+	724.722	Carboxylic acids and derivatives	CC(C)CC(C(=NC1C(C2=CC=C(C(=C2)Cl)OC3=CC4=CC(=C3OC5C(C(C(C(CO)O5)O)O)OC6CC(C)(C(C(C)O6)O)N)OC7=CC=C(C=C7Cl)C(C8C(=NC(C9=CC(=CC(=C9C%10=CC(=CC=C%10O)C(C(=N8)O)N=C(C4N=C(C(CC(=N)O)N=C1O)O)O)O)O)C(=O)O)O)O)O)O)NC	InChI=1S/C66H75Cl2N9O24/c1-23(2)12-34(71-5)58(88)76-49-51(83)26-7-10-38(32(67)14-26)97-40-16-28-17-41(55(40)101-65-56(54(86)53(85)42(22-78)99-65)100-44-21-66(4,70)57(87)24(3)96-44)98-39-11-8-27(15-33(39)68)52(84)50-63(93)75-48(64(94)95)31-18-29(79)19-37(81)45(31)30-13-25(6-9-36(30)80)46(60(90)77-50)74-61(91)47(28)73-59(89)35(20-43(69)82)72-62(49)92/h6-11,13-19,23-24,34-35,42,44,46-54,56-57,65,71,…	29 (72.5%)	24 (63.2%)
	Calibrant	Vancomycin	C66H75Cl2N9O24	-4.373	9.55	3.13	[M+H]+	1448.44	Carboxylic acids and derivatives	CC(C)CC(C(=NC1C(C2=CC=C(C(=C2)Cl)OC3=CC4=CC(=C3OC5C(C(C(C(CO)O5)O)O)OC6CC(C)(C(C(C)O6)O)N)OC7=CC=C(C=C7Cl)C(C8C(=NC(C9=CC(=CC(=C9C%10=CC(=CC=C%10O)C(C(=N8)O)N=C(C4N=C(C(CC(=N)O)N=C1O)O)O)O)O)C(=O)O)O)O)O)O)NC	InChI=1S/C66H75Cl2N9O24/c1-23(2)12-34(71-5)58(88)76-49-51(83)26-7-10-38(32(67)14-26)97-40-16-28-17-41(55(40)101-65-56(54(86)53(85)42(22-78)99-65)100-44-21-66(4,70)57(87)24(3)96-44)98-39-11-8-27(15-33(39)68)52(84)50-63(93)75-48(64(94)95)31-18-29(79)19-37(81)45(31)30-13-25(6-9-36(30)80)46(60(90)77-50)74-61(91)47(28)73-59(89)35(20-43(69)82)72-62(49)92/h6-11,13-19,23-24,34-35,42,44,46-54,56-57,65,71,…	7 (17.5%)	-
	ILIS	Atrazine-d5	C8[2]H5H9ClN5	2.198	4.2	14.48	[M+H]+	221.132	Triazines	-	InChI=1S/C8H14ClN5/c1-4-10-7-12-6(9)13-8(14-7)11-5(2)3/h5H,4H2,1-3H3,(H2,10,11,12,13,14)/i1D3,4D2	40 (100.0%)	38 (100.0%)
	ILIS	Caffeine-13C3	*C3C5H10N4O2	-0.546	-1.16	-	[M+H]+	198.098	Imidazopyrimidines	-	InChI=1S/C8H10N4O2/c1-10-4-9-6-5(10)7(13)12(3)8(14)11(6)2/h4H,1-3H3/i1+1,2+1,3+1	39 (97.5%)	35 (92.1%)
	ILIS	Haloperidol-d4	C21[2]H4H19ClFNO2	3.661	8.14	13.96	[M+H]+	380.173	Organooxygen compounds	-	InChI=1S/C21H23ClFNO2/c22-18-7-5-17(6-8-18)21(26)11-14-24(15-12-21)13-1-2-20(25)16-3-9-19(23)10-4-16/h3-10,26H,1-2,11-15H2/i5D,6D,7D,8D	40 (100.0%)	36 (94.7%)
	Suspect	10,11-dihydro-10-hydroxycarbamazepine	C15H14N2O2	1.732	-	14.1	[M+H]+	255.113	Benzazepines	C1=CC=C2C(=C1)CC(C3=CC=CC=C3N2C(=N)O)O	InChI=1S/C15H14N2O2/c16-15(19)17-12-7-3-1-5-10(12)9-14(18)11-6-2-4-8-13(11)17/h1-8,14,18H,9H2,(H2,16,19)	39 (97.5%)	35 (92.1%)
	Suspect	2-(methylthio)benzothiazole	C8H7NS2	3.426	1.13	-	[M+H]+	182.009	Benzothiazoles	CSC1=NC2=CC=CC=C2S1	InChI=1S/C8H7NS2/c1-10-8-9-6-4-2-3-5-7(6)11-8/h2-5H,1H3	39 (97.5%)	34 (89.5%)
	Suspect	2-aminobenzothiazole	C7H6N2S	1.969	3.58	-	[M+H]+	151.032	Benzothiazoles	C1=CC=C2C(=C1)NC(=N)S2	InChI=1S/C7H6N2S/c8-7-9-5-3-1-2-4-6(5)10-7/h1-4H,(H2,8,9)	39 (97.5%)	35 (92.1%)
	Suspect	2-hydroxybenzothiazole	C7H5NOS	1.99	-	10.27	[M+H]+	152.016	Benzothiazoles	C1=CC=C2C(=C1)N=C(O)S2	InChI=1S/C7H5NOS/c9-7-8-5-3-1-2-4-6(5)10-7/h1-4H,(H,8,9)	39 (97.5%)	34 (89.5%)
	Suspect	2-methylbenzothiazole	C8H7NS	2.237	2.97	-	[M+H]+	150.037	Benzothiazoles	CC1=NC2=CC=CC=C2S1	InChI=1S/C8H7NS/c1-6-9-7-4-2-3-5-8(7)10-6/h2-5H,1H3	39 (97.5%)	36 (94.7%)
	Suspect	5-chlorobenzotriazole	C6H4ClN3	1.905	0.39	8.53	[M+H]+	154.017	Benzotriazoles	C1=CC2=C(C=C1Cl)NN=N2	InChI=1S/C6H4ClN3/c7-4-1-2-5-6(3-4)9-10-8-5/h1-3H,(H,8,9,10)	39 (97.5%)	36 (94.7%)
	Suspect	5-methyl-1H-benzotriazole	C7H7N3	1.815	0.78	8.85	[M+H]+	134.071	Benzotriazoles	CC1=CC=C2C(=C1)NN=N2	InChI=1S/C7H7N3/c1-5-2-3-6-7(4-5)9-10-8-6/h2-4H,1H3,(H,8,9,10)	38 (95.0%)	35 (92.1%)
	Suspect	Acephate	C4H10NO3PS	0.038	0.57	7.61	[M+H]+	184.019	Organothiophosphorus compounds	CC(=NP(=O)(OC)SC)O	InChI=1S/C4H10NO3PS/c1-4(6)5-9(7,8-2)10-3/h1-3H3,(H,5,6,7)	30 (75.0%)	24 (63.2%)
	Suspect	Adenosine	C10H13N5O4	-2.091	5.02	12.45	[M+H]+	268.104	Purine nucleosides	C(C1C(C(C(N2C=NC3=C(N)N=CN=C23)O1)O)O)O	InChI=1S/C10H13N5O4/c11-8-5-9(13-2-12-8)15(3-14-5)10-7(18)6(17)4(1-16)19-10/h2-4,6-7,10,16-18H,1H2,(H2,11,12,13)	40 (100.0%)	30 (78.9%)
	Suspect	Ampicillin	C16H19N3O4S	-2.008	7.23	3.41	[M+H]+	350.117	Carboxylic acids and derivatives	CC1(C)C(C(=O)O)N2C(=O)C(C2S1)N=C(C(C3=CC=CC=C3)N)O	InChI=1S/C16H19N3O4S/c1-16(2)11(15(22)23)19-13(21)10(14(19)24-16)18-12(20)9(17)8-6-4-3-5-7-8/h3-7,9-11,14H,17H2,1-2H3,(H,18,20)(H,22,23)	40 (100.0%)	30 (78.9%)
	Suspect	Atrazine-2-hydroxy	C8H15N5O	-0.048	3.42	9.48	[M+H]+	198.135	Triazines	CCN=C1NC(=NC(C)C)NC(=N1)O	InChI=1S/C8H15N5O/c1-4-9-6-11-7(10-5(2)3)13-8(14)12-6/h5H,4H2,1-3H3,(H3,9,10,11,12,13,14)	40 (100.0%)	36 (94.7%)
	Suspect	Atrazine-desethyl	C6H10ClN5	1.539	4.38	14.58	[M+H]+	188.07	Triazines	CC(C)N=C1NC(Cl)=NC(=N)N1	InChI=1S/C6H10ClN5/c1-3(2)9-6-11-4(7)10-5(8)12-6/h3H,1-2H3,(H3,8,9,10,11,12)	40 (100.0%)	38 (100.0%)
	Suspect	Atrazine-desethyl-2-hydroxy	C6H11N5O	-0.682	2.84	9.53	[M+H]+	170.104	Triazines	CC(C)N=C1NC(=N)N=C(N1)O	InChI=1S/C6H11N5O/c1-3(2)8-5-9-4(7)10-6(12)11-5/h3H,1-2H3,(H4,7,8,9,10,11,12)	38 (95.0%)	32 (84.2%)
	Suspect	Atrazine-desethyl-desisopropyl	C3H4ClN5	0.464	4.58	15.26	[M+H]+	146.023	Triazines	C1(Cl)=NC(=N)NC(=N)N1	InChI=1S/C3H4ClN5/c4-1-7-2(5)9-3(6)8-1/h(H4,5,6,7,8,9)	38 (95.0%)	27 (71.1%)
	Suspect	Atrazine-desethyl-desisopropyl-2-hydroxy	C3H5N5O	-1.733	2.88	9.53	[M+H]+	128.057	Triazines	C1(=N)NC(=N)NC(=N1)O	InChI=1S/C3H5N5O/c4-1-6-2(5)8-3(9)7-1/h(H5,4,5,6,7,8,9)	32 (80.0%)	13 (34.2%)
	Suspect	Atrazine-desisopropyl	C5H8ClN5	1.123	4.41	14.94	[M+H]+	174.054	Triazines	CCN=C1NC(Cl)=NC(=N)N1	InChI=1S/C5H8ClN5/c1-2-8-5-10-3(6)9-4(7)11-5/h2H2,1H3,(H3,7,8,9,10,11)	40 (100.0%)	36 (94.7%)
	Suspect	Atrazine-desisopropyl-2-hydroxy	C5H9N5O	-1.099	2.86	9.53	[M+H]+	156.088	Triazines	CCN=C1NC(=N)N=C(N1)O	InChI=1S/C5H9N5O/c1-2-7-4-8-3(6)9-5(11)10-4/h2H2,1H3,(H4,6,7,8,9,10,11)	33 (82.5%)	24 (63.2%)
	Suspect	Benzothiazole	C7H5NS	2.113	2.28	-	[M+H]+	136.022	Benzothiazoles	C1=CC=C2C(=C1)N=CS2	InChI=1S/C7H5NS/c1-2-4-7-6(3-1)8-5-9-7/h1-5H	36 (90.0%)	23 (60.5%)
	Suspect	Benzotriazole-5-carboxylic acid	C7H5N3O2	0.959	-0.34	3.6	[M+H]+	164.045	Benzotriazoles	C1=CC2=C(C=C1C(=O)O)NN=N2	InChI=1S/C7H5N3O2/c11-7(12)4-1-2-5-6(3-4)9-10-8-5/h1-3H,(H,11,12)(H,8,9,10)	37 (92.5%)	31 (81.6%)
	Suspect	Butylamine	C4H11N	0.698	10.21	-	[M+H]+	74.0964	Organonitrogen compounds	CCCCN	InChI=1S/C4H11N/c1-2-3-4-5/h2-5H2,1H3	20 (50.0%)	-
	Suspect	Carbamazepine-10,11-epoxide	C15H12N2O2	1.974	-	15.96	[M+H]+	253.097	Benzazepines	C1=CC=C2C(=C1)C3C(C4=CC=CC=C4N2C(=N)O)O3	InChI=1S/C15H12N2O2/c16-15(18)17-11-7-3-1-5-9(11)13-14(19-13)10-6-2-4-8-12(10)17/h1-8,13-14H,(H2,16,18)	39 (97.5%)	37 (97.4%)
	Suspect	Chlorpyrifos	C9H11Cl3NO3PS	4.784	-	-	[M+H]+	349.934	Organic thiophosphoric acids and derivatives	CCOP(=S)(OCC)OC1=C(C=C(C(Cl)=N1)Cl)Cl	InChI=1S/C9H11Cl3NO3PS/c1-3-14-17(18,15-4-2)16-9-7(11)5-6(10)8(12)13-9/h5H,3-4H2,1-2H3	33 (82.5%)	26 (68.4%)
	Suspect	Climbazole	C15H17ClN2O2	4.335	6.49	-	[M+H]+	293.105	Phenol ethers	CC(C)(C)C(=O)C(N1C=CN=C1)OC2=CC=C(C=C2)Cl	InChI=1S/C15H17ClN2O2/c1-15(2,3)13(19)14(18-9-8-17-10-18)20-12-6-4-11(16)5-7-12/h4-10,14H,1-3H3	39 (97.5%)	36 (94.7%)
	Suspect	Clotrimazole	C22H17ClN2	5.839	6.26	-	[M+H]+	345.115	Triphenyl compounds	C1=CC=C(C=C1)C(C2=CC=CC=C2)(C3=CC=CC=C3Cl)N4C=CN=C4	InChI=1S/C22H17ClN2/c23-21-14-8-7-13-20(21)22(25-16-15-24-17-25,18-9-3-1-4-10-18)19-11-5-2-6-12-19/h1-17H	26 (65.0%)	13 (34.2%)
	Suspect	Dazomet	C5H10N2S2	1.283	4.06	-	[M+H]+	163.036	Thiadiazinanes	CN1CN(C)C(=S)SC1	InChI=1S/C5H10N2S2/c1-6-3-7(2)5(8)9-4-6/h3-4H2,1-2H3	25 (62.5%)	14 (36.8%)
	Suspect	Irgarol	C11H19N5S	2.985	6.68	14.13	[M+H]+	254.143	Triazines	CC(C)(C)NC1=NC(=NC2CC2)N=C(N1)SC	InChI=1S/C11H19N5S/c1-11(2,3)16-9-13-8(12-7-5-6-7)14-10(15-9)17-4/h7H,5-6H2,1-4H3,(H2,12,13,14,15,16)	39 (97.5%)	36 (94.7%)
	Suspect	Ketoconazole	C26H28Cl2N4O4	4.192	6.42	-	[M+H]+	531.156	Diazinanes	CC(=O)N1CCN(CC1)C2=CC=C(C=C2)OCC3COC(CN4C=CN=C4)(C5=CC=C(C=C5Cl)Cl)O3	InChI=1S/C26H28Cl2N4O4/c1-19(33)31-10-12-32(13-11-31)21-3-5-22(6-4-21)34-15-23-16-35-26(36-23,17-30-9-8-29-18-30)24-7-2-20(27)14-25(24)28/h2-9,14,18,23H,10-13,15-17H2,1H3	38 (95.0%)	35 (92.1%)
	Suspect	Melamine	C3H6N6	-1.259	14.52	-9.55	[M+H]+	127.073	Triazines	C1(=N)NC(=N)NC(=N)N1	InChI=1S/C3H6N6/c4-1-7-2(5)9-3(6)8-1/h(H6,4,5,6,7,8,9)	34 (85.0%)	22 (57.9%)
	Suspect	Metazachlor	C14H16ClN3O	2.979	2.34	-	[M+H]+	278.105	Benzene and substituted derivatives	CC1=CC=CC(C)=C1N(CN2C=CC=N2)C(=O)CCl	InChI=1S/C14H16ClN3O/c1-11-5-3-6-12(2)14(11)18(13(19)9-15)10-17-8-4-7-16-17/h3-8H,9-10H2,1-2H3	40 (100.0%)	37 (97.4%)
	Suspect	Metformin	C4H11N5	-0.918	12.33	-	[M+H]+	130.109	Organonitrogen compounds	CN(C)C(=N)NC(=N)N	InChI=1S/C4H11N5/c1-9(2)4(7)8-3(5)6/h1-2H3,(H5,5,6,7,8)	34 (85.0%)	21 (55.3%)
	Suspect	Methidathion	C6H11N2O4PS3	2.293	-	-	[M+H]+	302.969	Azoles	COC1=NN(CSP(=S)(OC)OC)C(=O)S1	InChI=1S/C6H11N2O4PS3/c1-10-5-7-8(6(9)16-5)4-15-13(14,11-2)12-3/h4H2,1-3H3	36 (90.0%)	33 (86.8%)
	Suspect	Methomyl	C5H10N2O2S	0.72	-0.31	14	[M+H]+	163.054	Organic carbonic acids and derivatives	CC(=NOC(=NC)O)SC	InChI=1S/C5H10N2O2S/c1-4(10-3)7-9-5(8)6-2/h1-3H3,(H,6,8)	31 (77.5%)	29 (76.3%)
	Suspect	Metolachlor-ESA	C15H23NO5S	2.114	-0.68	-	[M+H]+	330.137	Benzene and substituted derivatives	CCC1=CC=CC(C)=C1N(C(C)COC)C(=O)CS(=O)(=O)O	InChI=1S/C15H23NO5S/c1-5-13-8-6-7-11(2)15(13)16(12(3)9-21-4)14(17)10-22(18,19)20/h6-8,12H,5,9-10H2,1-4H3,(H,18,19,20)	39 (97.5%)	33 (86.8%)
	Suspect	Metolachlor-OA	C15H21NO4	2.876	-	3.21	[M+H]+	280.154	Carboxylic acids and derivatives	CCC1=CC=CC(C)=C1N(C(C)COC)C(=O)C(=O)O	InChI=1S/C15H21NO4/c1-5-12-8-6-7-10(2)13(12)16(11(3)9-20-4)14(17)15(18)19/h6-8,11H,5,9H2,1-4H3,(H,18,19)	37 (92.5%)	31 (81.6%)
	Suspect	Monuron	C9H11ClN2O	1.929	-	13.44	[M+H]+	199.063	Benzene and substituted derivatives	CN(C)C(=O)NC1=CC=C(C=C1)Cl	InChI=1S/C9H11ClN2O/c1-12(2)9(13)11-8-5-3-7(10)4-6-8/h3-6H,1-2H3,(H,11,13)	40 (100.0%)	37 (97.4%)
	Suspect	Naproxen	C14H14O3	2.986	-	4.24	[M+Na]+	253.084	Naphthalenes	CC(C1=CC=C2C=C(C=CC2=C1)OC)C(=O)O	InChI=1S/C14H14O3/c1-9(14(15)16)10-3-4-12-8-13(17-2)6-5-11(12)7-10/h3-9H,1-2H3,(H,15,16)	30 (75.0%)	21 (55.3%)
	Suspect	Omethoate	C5H12NO4PS	-0.548	0.9	15.46	[M+H]+	214.03	Carboxylic acids and derivatives	CN=C(CSP(=O)(OC)OC)O	InChI=1S/C5H12NO4PS/c1-6-5(7)4-12-11(8,9-2)10-3/h4H2,1-3H3,(H,6,7)	40 (100.0%)	33 (86.8%)
	Suspect	Phenazine	C12H8N2	3.06	2.7	-	[M+H]+	181.076	Diazanaphthalenes	C1=CC=C2C(=C1)N=C3C=CC=CC3=N2	InChI=1S/C12H8N2/c1-2-6-10-9(5-1)13-11-7-3-4-8-12(11)14-10/h1-8H	38 (95.0%)	35 (92.1%)
	Suspect	Reserpine	C33H40N2O9	3.531	7.39	-	[M+H]+	609.281	Yohimbine alkaloids	COC1=CC=C2C=3CCN4CC5CC(C(C(C5CC4C3NC2=C1)C(=O)OC)OC)OC(=O)C6=CC(=C(C(=C6)OC)OC)OC	InChI=1S/C33H40N2O9/c1-38-19-7-8-20-21-9-10-35-16-18-13-27(44-32(36)17-11-25(39-2)30(41-4)26(12-17)40-3)31(42-5)28(33(37)43-6)22(18)15-24(35)29(21)34-23(20)14-19/h7-8,11-12,14,18,22,24,27-28,31,34H,9-10,13,15-16H2,1-6H3	38 (95.0%)	38 (100.0%)
	Suspect	Sebuthylazine	C9H16ClN5	2.72	4.2	14.4	[M+H]+	230.117	Triazines	CCC(C)N=C1NC(Cl)=NC(=NCC)N1	InChI=1S/C9H16ClN5/c1-4-6(3)12-9-14-7(10)13-8(15-9)11-5-2/h6H,4-5H2,1-3H3,(H2,11,12,13,14,15)	39 (97.5%)	38 (100.0%)
	Suspect	Simazine-2-hydroxy	C7H13N5O	-0.464	3.27	9.49	[M+H]+	184.119	Triazines	CCN=C1NC(=NCC)NC(=N1)O	InChI=1S/C7H13N5O/c1-3-8-5-10-6(9-4-2)12-7(13)11-5/h3-4H2,1-2H3,(H3,8,9,10,11,12,13)	40 (100.0%)	35 (92.1%)
	Suspect	Simvastatin	C25H38O5	4.458	-	14.91	[M+H]+	419.279	Lactones	CCC(C)(C)C(=O)OC1CC(C)C=C2C=CC(C)C(CCC3CC(CC(=O)O3)O)C12	InChI=1S/C25H38O5/c1-6-25(4,5)24(28)30-21-12-15(2)11-17-8-7-16(3)20(23(17)21)10-9-19-13-18(26)14-22(27)29-19/h7-8,11,15-16,18-21,23,26H,6,9-10,12-14H2,1-5H3	36 (90.0%)	21 (55.3%)
	Suspect	Simvastatin	C25H38O5	4.458	-	14.91	[M+NH4]+	436.306	Lactones	CCC(C)(C)C(=O)OC1CC(C)C=C2C=CC(C)C(CCC3CC(CC(=O)O3)O)C12	InChI=1S/C25H38O5/c1-6-25(4,5)24(28)30-21-12-15(2)11-17-8-7-16(3)20(23(17)21)10-9-19-13-18(26)14-22(27)29-19/h7-8,11,15-16,18-21,23,26H,6,9-10,12-14H2,1-5H3	33 (82.5%)	18 (47.4%)
	Suspect	Simvastatin	C25H38O5	4.458	-	14.91	[M+Na]+	441.261	Lactones	CCC(C)(C)C(=O)OC1CC(C)C=C2C=CC(C)C(CCC3CC(CC(=O)O3)O)C12	InChI=1S/C25H38O5/c1-6-25(4,5)24(28)30-21-12-15(2)11-17-8-7-16(3)20(23(17)21)10-9-19-13-18(26)14-22(27)29-19/h7-8,11,15-16,18-21,23,26H,6,9-10,12-14H2,1-5H3	35 (87.5%)	21 (55.3%)
	Suspect	Sudan I	C16H12N2O	4.321	1.34	12.41	[M+H]+	249.102	Naphthalenes	C1=CC=C(C=C1)N/N=C\2/C3=CC=CC=C3C=CC2=O	InChI=1S/C16H12N2O/c19-15-11-10-12-6-4-5-9-14(12)16(15)18-17-13-7-2-1-3-8-13/h1-11,17H/b18-16-	37 (92.5%)	30 (78.9%)
	Suspect	Theophylline	C7H8N4O2	-0.809	2.44	8.44	[M+H]+	181.072	Imidazopyrimidines	CN1C2=C(C(=O)N(C)C1=O)N=CN2	InChI=1S/C7H8N4O2/c1-10-5-4(8-3-9-5)6(12)11(2)7(10)13/h3H,1-2H3,(H,8,9)	39 (97.5%)	33 (86.8%)
	Suspect	Thiabendazole	C10H7N3S	2.329	4.08	10.28	[M+H]+	202.043	Benzimidazoles	C1=CC=C2C(=C1)N=C(C3=CSC=N3)N2	InChI=1S/C10H7N3S/c1-2-4-8-7(3-1)12-10(13-8)9-5-14-6-11-9/h1-6H,(H,12,13)	40 (100.0%)	36 (94.7%)
	a Calculated using Chemicalize (https://chemicalize.com) from ChemAxon on August 13th 2024.
	b In the reprocessed results, the sum of protonated species and fragment was used for dimethyl phthalate and diphenyl phthalate ([M+H]+ and [M+H-CH4O]+, and [M+H]+ and [M+H-C6H6O]+, respectively), and the value correspond to the number of laboratories where these summed ions were detected.

## Sheet: Table S2a
	Table S2a. Concentrations of the suspect compounds in high and low concentrated samples.
	Compound	Concentration sample Sa (M)	Concentration sample Sb (M)
	10,11-dihydro-10-hydroxycarbamazepine	2.71516e-07	2.68828e-08
	2-(methylthio)benzothiazole	6.73852e-07	6.6718e-08
	2-aminobenzothiazole	2.76175e-07	2.7344e-08
	2-hydroxybenzothiazole	1.95935e-06	1.93995e-07
	2-methylbenzothiazole	1.3286e-06	1.31545e-07
	5-chlorobenzotriazole	6.01987e-07	5.96026e-08
	5-methyl-1H-benzotriazole	6.67014e-07	6.6041e-08
	Acephate	7.33778e-08	7.26512e-09
	Adenosine	1.34684e-07	1.3335e-08
	Ampicillin	1.67599e-07	1.65939e-08
	Atrazine-2-hydroxy	1.2252e-06	1.21307e-07
	Atrazine-desethyl	1.73724e-06	1.72004e-07
	Atrazine-desethyl-2-hydroxy	1.45889e-07	1.44445e-08
	Atrazine-desethyl-desisopropyl	9.2142e-07	9.12297e-08
	Atrazine-desethyl-desisopropyl-2-hydroxy	9.70953e-08	9.6134e-09
	Atrazine-desisopropyl	2.68931e-06	2.66268e-07
	Atrazine-desisopropyl-2-hydroxy	2.35206e-07	2.32877e-08
	Benzothiazole	6.64381e-07	6.57803e-08
	Benzotriazole-5-carboxylic acid	2.94019e-06	2.91108e-07
	Butylamine	5.88668e-06	5.82839e-07
	Carbamazepine-10,11-epoxide	1.065e-07	1.05445e-08
	Chlorpyrifos	4.71554e-07	4.66885e-08
	Climbazole	2.46729e-07	2.44286e-08
	Clotrimazole	6.704e-08	6.63762e-09
	Dazomet	1.60156e-06	1.5857e-07
	Irgarol	5.58102e-07	5.52577e-08
	Ketoconazole	1.48563e-07	1.47092e-08
	Melamine	7.29189e-07	7.2197e-08
	Metazachlor	6.00441e-07	5.94496e-08
	Metformin	5.33256e-07	5.27976e-08
	Methidathion	9.23137e-07	9.13997e-08
	Methomyl	2.22348e-07	2.20147e-08
	Metolachlor-ESA	5.33557e-07	5.28274e-08
	Metolachlor-OA	1.0304e-06	1.0202e-07
	Monuron	3.36823e-07	3.33488e-08
	Naproxen	5.69599e-07	5.6396e-08
	Omethoate	4.14816e-07	4.10709e-08
	Phenazine	1.94419e-07	1.92495e-08
	Reserpine	6.16884e-07	6.10776e-08
	Sebuthylazine	1.76292e-06	1.74546e-07
	Simazine-2-hydroxy	3.79328e-07	3.75572e-08
	Simvastatin	2.79629e-07	2.76861e-08
	Sudan I	1.88801e-07	1.86931e-08
	Theophylline	6.54374e-07	6.47895e-08
	Thiabendazole	4.04582e-07	4.00577e-08
	Atrazine-d5	2.08782e-07	2.1395e-07
	Caffeine-13C3	2.04234e-07	2.0929e-07
	Haloperidol-d4	1.28304e-07	1.3148e-07

## Sheet: Table S2b
	Table S2b. Additional information regarding suspect samples.
	Sample	Matrix	Concentration level
	S1a	HPLC	High
	S1b	HPLC	Low
	S2a	Tap	High
	S2b	Tap	Low
	S3a	Lake	High
	S3b	Lake	Low

## Sheet: Table S3
	Table S3. Concentration of calibration compounds in the calibration samples.
	Compound	Concentration cal 1 (M)	Concentration cal 2 (M)	Concentration cal 3 (M)	Concentration cal 4 (M)	Concentration cal 5 (M)	Concentration cal 6 (M)
	Amitrole	6.24915e-06	2.58382e-06	1.33989e-06	7.78e-07	2.35e-07	2.02e-08
	Aspartame	1.72439e-06	7.04e-07	3.58e-07	2.13e-07	7.22e-08	7.59e-09
	Atrazine	1.93318e-06	8.29e-07	4.24e-07	2.48e-07	8.51e-08	8.73e-09
	Avermectin B1a	1.35e-07	7.02e-08	4.78e-08	2.77e-08	1.17e-08	3.82e-09
	Benzotriazole	3.89894e-06	1.64558e-06	8.47e-07	5.02e-07	1.6e-07	1.62e-08
	Butocarboxim	1.97817e-06	1e-06	5.01e-07	2.92e-07	8.97e-08	2.56455e-08
	Caffeine	3.05718e-06	1.24095e-06	5.79e-07	3.34e-07	1.02e-07	1.09e-08
	Carbamazepine	1.67344e-06	7.96e-07	4.2e-07	2.59e-07	9.22e-08	7.64e-09
	Cefoperazone	5.41e-07	2.25e-07	1.16e-07	6.66e-08	2.45e-08	3.26e-09
	Chlormequat	1.86541e-06	1.10729e-06	6.51e-07	4.3e-07	1.51e-07	1.89e-08
	Chlorothiazide	1.53097e-06	6.6e-07	3.46e-07	1.99e-07	6.9e-08	9.18e-09
	Clarithromycin	5.08e-07	2.5e-07	1.34e-07	7.98e-08	2.48e-08	2.79e-09
	Dichlorvos	2.17637e-06	8.8e-07	4.38e-07	2.72e-07	8.53e-08	7.13e-09
	Dimethyl phthalate	2.30512e-06	9.63e-07	5.04e-07	3.09e-07	8.73e-08	1e-08
	Diphenyl phthalate	1.3446e-06	6.44e-07	3.82e-07	2.07e-07	7.88e-08	1.07e-08
	Efavirenz	1.32512e-06	5.86e-07	3.13e-07	1.67e-07	7.13e-08	8.49e-09
	Emamectin B1a	2.04e-07	9.73e-08	4.87e-08	2.35e-08	7.05e-09	1.49e-09
	Guanylurea	2.5e-06	1.09e-06	6.41e-07	3.64e-07	9.44e-08	4.71e-09
	Haloperidol	5.96e-07	2.9e-07	1.49e-07	8.94e-08	2.62e-08	2.2e-09
	Histamine	5.59389e-06	1.40066e-06	4.09e-07	2.93e-07	5.92e-08	3.97e-09
	Imazalil	8.73e-07	4.2e-07	2.19e-07	1.26e-07	3.93e-08	3.32e-09
	Ivermectin B1a	9.6e-08	5.01e-08	3.92e-08	2.25e-08	9.34e-09	4.06e-09
	L-alanine	6.06763e-06	2.25671e-06	1.07181e-06	6.25e-07	1.93e-07	1.82e-08
	L-phenylalanine	3.09517e-06	1.23107e-06	6.09e-07	3.58e-07	1.21e-07	1.38e-08
	Methamidophos	2.23337e-06	9.91e-07	4.84e-07	2.92e-07	8.52e-08	6.39e-09
	Metolachlor	1.44778e-06	6.75e-07	3.62e-07	2.26e-07	7.26e-08	7.23e-09
	Nigericin	3.47e-07	1.87e-07	9.15e-08	4.2e-08	1.47e-08	2.89e-09
	Octocrylene	2.29709e-06	1.20067e-06	7.12e-07	3.34e-07	1.16e-07	2.88721e-08
	Progesterone	1.24465e-06	6.17e-07	3.29e-07	2e-07	7.24e-08	8.65e-09
	Rifaximin	4.9e-07	1.91e-07	8.71e-08	4.48e-08	1.61e-08	2.69e-09
	Saccharin	5.26975e-06	2.1389e-06	1.07472e-06	6.46103e-07	2.15794e-07	5.39885e-08
	Simazine	2.29045e-06	9.66e-07	4.95e-07	3.01e-07	9.47e-08	9.45e-09
	Spinosad A	2.15e-07	1.07e-07	5.49e-08	2.66e-08	8.48e-09	8.49e-10
	Sucralose	2.37085e-06	1.06692e-06	4.81e-07	2.71e-07	9.62e-08	1.28e-08
	TCMTB	1.73157e-06	7.08e-07	3.96e-07	2.49e-07	7.96e-08	7.64e-09
	Tetraethylammonium	1.13187e-06	6.22e-07	3.59e-07	2.41e-07	9.9e-08	1.76e-08
	Tetrahexylammonium	7.52e-07	3.93e-07	2.17e-07	1.13e-07	3.31e-08	3.02e-09
	Trichlorfon	1.7552e-06	7.54e-07	3.95e-07	2.39e-07	7.8e-08	7.29e-09
	Tylosin	4.2e-07	1.9e-07	1.01e-07	5.77e-08	1.93e-08	1.96e-09
	Uracil	8.89877e-06	3.61185e-06	1.81482e-06	1.09104e-06	3.64401e-07	9.11678e-08
	Vancomycin	2.71e-07	1.22e-07	6.19e-08	3.79e-08	1.25e-08	1.49e-09
	Atrazine-d5	2.08782e-07	2.11853e-07	2.12896e-07	2.13317e-07	2.13739e-07	2.13897e-07
	Caffeine-13C3	2.04234e-07	2.07238e-07	2.08259e-07	2.0867e-07	2.09083e-07	2.09238e-07
	Haloperidol-d4	1.28304e-07	1.30191e-07	1.30832e-07	1.3109e-07	1.3135e-07	1.31447e-07

## Sheet: Table S4
	Table S4. All laboratories participating in the NORMAN collaborative trial with geographical information.
	Laboratory/institute	Abbreviation	Country	City	Coordinates
	Environmental Metabolomics Lab, Aarhus University	Aarhus	Denmark	Roskilde	55.69644 , 12.10575
	Department of Environmental Science and Analytical Chemistry, Stockholm University	ACES	Sweden	Stockholm	59.36586 , 18.05755
	Analytisches Forschungsinstitut für Non-Target Screening GmbH	AFIN_TS	Germany	Augsburg	48.4008 , 10.93346
	Acquedotto Pugliese SpA - Area Controllo Qualitá Reti e Impianti	AQP_SpA_CONRI	Italy	Bari	41.13386 , 16.8426
	Agenzia Regionale Per l’Ambiente Toscana	ARPAT	Italy	Livorno	43.54188 , 10.31489
	University of Bath, Department of Chemistry	Bath	United Kingdom	Bath	51.37805 , -2.32697
	BOKU University, Department of Chemistry	BOKU	Austria	Vienna	48.24713 , 16.36765
	BRGM	BRGM	France	Orleans	47.82994 , 1.9376
	Water Research Institute (IRSA), National Research Council (CNR)	CNR_IRSA	Italy	Bari	41.12348 , 16.81469
	Water, Environmental and Food Chemistry Unit, Institute of Environmental Assessment and Water Research	CSIS	Spain	Barcelona	41.38768 , 2.11454
	Eawag, Swiss Federal Institut of Aquatic Science and Technology	EAWAG	Switzerland	Dübendorf	47.405 , 8.60965
	Helmholtz Centre Hereon, Department for Organic Environmental Chemistry	HEREON	Germany	Geesthacht	53.41055 , 10.42257
	Het Waterlaboratorium	HET	The Netherlands	Haarlem	52.3906 , 4.66429
	Human exposure to organic pollutants Unit, Institute of Environmental Assessment and Water Research	IDAEA_CSIC	Spain	Barcelona	41.38768 , 2.11454
	Institute for Analytical Research, Hochschulen Fresenius	IFAR	Germany	Idstein	50.2215 , 8.26668
	Institut des Sciences Analytiques	ISA	France	Villeurbanne	45.77878 , 4.87577
	Analytical Chemistry Group, Department of plant and environmental sciences, University of Copenhagen	KU	Denmark	Frederiksberg	55.68351 , 12.54416
	KWR Water Research Institute	KWR	The Netherlands	Nieuwegein	52.01883 , 5.10711
	Luxembourg Centre for Systems Biomedicine (LCSB), University of Luxembourg	LCSB	Luxembourg	Belvaux	49.50215 , 5.94308
	Bavarian Environment Agency	LFU_BAYERN	Germany	Augsburg	48.32811 , 10.90199
	Laboratory for Operation Control and Research, Zweckverband Landeswasserversorgung	LW	Germany	Langenau	48.50213 , 10.17249
	Department of Materials- and Environmental Chemistry, Stockholm University	MMK	Sweden	Stockholm	59.36586 , 18.05755
	NILU	NILU	Norway	Kjeller	59.97551 , 11.0531
	US National Institute of Standards and Technology	NIST	United States	Charleston	32.74908 , -79.90094
	Queensland Alliance for Environmental Health Sciences, The University of Queensland	QAEHS	Australia	Woolloongabba	-27.49978 , 153.03075
	Ministry of Infrastructure and Water Management, Rijkswaterstaat Laboratory	RWS	The Netherlands	Lelystad	52.51877 , 5.48359
	SUEZ-CIRSEE	SUEZ_CIRSEE	France	Le Pecq	48.89043 , 2.11343
	Toxicological Centre, University of Antwerp	UA	Belgium	Wilrijk	51.16293 , 4.40232
	Research Institute for Pesticides and Water, University Jaume I	UJI	Spain	Castello	39.99251 , -0.06484
	Laboratory of Analytical Chemistry, Department of Chemistry, National and Kapodistrian University of Athens	UoA	Greece	Athens	37.96841 , 23.7851
	LEESU, Univ Paris Est Creteil	UPEC	France	Creteil	48.78872 , 2.44278
	IBED Physical and Chemical Laboratories, University of Amsterdam	UVA	The Netherlands	Amsterdam	52.35445, 4.95569
	VEOLIA Recherche et Innovation	VEOLIA	France	Maisons-Laffitte	48.94041 , 2.14466
	Vlaamse Milieumaatschappij	VMM	Belgium	Gent	51.02912 , 3.69303
	T. G. Masaryk Water Research Institute	VUV	Czech Republic	Moravska Ostrava a Privoz	49.85178 , 18.2744
	White Lab	White Lab	Italy	Vicenza	45.60643 , 11.49486
	WLN	WLN	The Netherlands	Glimmen	53.1311 , 6.62184

## Sheet: Table S5
	Table S5. Instrumental overview
	Dataset	LC instrument	LC instrument vendor	Column	Column stationary phase	Column length (mm)	Column diameter (mm)	Column particle size (μm)	Column vendor	Separation mechanism	Mobile phase A	Mobile phase B	Mobile phase C	pH aqueous phase	Flow rate (μL/min)	Injection volume (μL)	Column temperature, °C	Sampler temperature, °C	Gradient program	MS instrument	MS instrument vendor	Resolution MS1	Scan range(s) (m/z)	Spray voltage (kV)	Source/capillary temperature (°C)	Nebulizer gas	Drying/desolvation gas	Drying/desolvation gas temperature (°C)	Auxiliary/support gas	Auxiliary/support gas temperature (°C)
	DS_AF	Acquity I-class UPLC	Waters Corporation (Wilmslow, UK)	CORTECS	C18	100	2.1	2.7	Waters Corporation	RP	0.01% formic acid in H2O	0.01% formic acid in MeOH	-	3.2	300	5	40	10	0 min: 10% B, 14 min: 90% B, 16 min: 90% B, 16.1 min: 10% B, 18.1 min: 10% B	Vion IMS Q-ToF HRMS	Waters Corporation (Wilmslow, UK)	24 000 (at FWHM at m/z 556.2766)	50.0000 - 1000.0000	0.7	120	-	1000 L/h	550	250 L/h	-
	DS_AW	Nexera LC	Shimadzu Corporation (Tokyo, Japan)	-	C18	100	3	5	Phenomenex®	RP	0.1% formic acid in H2O	0.1% formic acid in MeCN	-	2.7	400	50	40	10	0 min: 5% B, 15 min: 100%, 17 min: 5% B	X500R Q-ToF HRMS	Sciex Pte. Ltd. (Framingham, MA, USA)	35 595 (at m/z 237.10)	50.0000 - 800.0000	5.5	550	55 psi	55 psi	-	20 psi	-
	DS_AWW	Nexera X2 LC	Shimadzu Corporation (Tokyo, Japan)	Acquity UPLC HSS T3	C18	50	2.1	1.8	Waters Corporation	RP	95% H2O, 5% MeOH, 5mM ammonium formate	95% MeOH, 5% H2O, 5 mM ammonium formate	-	3	500	25	40	15	0 min: 0% B, 2 min: 0% B, 14 min: 100% B, 16 min: 100% B, 16.1 min: 0% B, 20.1 min: 0% B	X500R Q-ToF HRMS	Sciex Pte. Ltd. (Framingham, MA, USA)	40 000 (at m/z 400)	60.0000 - 1500.0000	5.5	550	45 psi	45 psi	-	35 psi	-
	DS_BIJ	Acquity UPLC	Waters Corporation (Wilmslow, UK)	Purospher STAR	C18	150	2.1	2	Merck	RP	0.1% formic acid in H2O	0.1% formic acid in MeCN	-	2.7	300	10	20	10	0 min: 5% B, 1 min: 5% B, 18 min: 97% B, 20.5 min: 97% B, 21.5 min: 5% B, 25 min: 5% B	Q Exactive Orbitrap HRMS	Thermo Fisher Scientific™ (Bremen, Germany)	70000	66.7000 - 1000.0000	3	350	2 AU	40 AU	-	10 AU	300
	DS_BQW	U3000 RSLC HPG	Thermo Fisher Scientific™ (Bremen, Germany)	Intensity solo	C18	100	2.1	1.8	Bruker Daltonics	RP	0.1% formic acid in H2O	MeCN	-	2.5	300	5	40	5	0 min: 5% B, 15 min: 100% B, 17 min: 100% B, 17.1 min: 5% B, 22.1 min: 5% B	Maxis Plus Q-ToF HRMS	Bruker Daltonics (Bremen, Germany)	38 000 (at m/z 922)	50.0000 - 1000.0000	3.6	-	3 bar	9 L/min	200	-	-
	DS_DBS	Vanquish LC	Thermo Fisher Scientific™ (Bremen, Germany)	Acquity UPLC HSS T3	C18	150	3	1.8	Waters Corporation	RP	0.1% formic acid in H2O	0.1% formic acid in MeCN	-	2.66	400	5	40	8	0 min: 5% B, 2 min: 5% B, 13 min: 70% B, 15 min: 95% B, 18.25 min: 100% B, 20 min: 100% B, 20.5 min: 5% B, 23 min: 5% B	Q Exactive Plus Orbitrap HRMS	Thermo Fisher Scientific™ (Bremen, Germany)	70000	70.0000 - 1050.0000	3.4	300	1 AU	35 AU	-	10 AU	320
	DS_DID	1290 Infinity II UPLC	Agilent Technologies Inc. (Santa Clara, CA, USA)	Acquity UPLC HSS T3	Silica-based bonded	150	2.1	1.8	Waters Corporation	RP	0.1% formic acid in H2O	0.1% formic acid in MeCN	-	2.7	480	5	45	7-8	0 min: 5% B, 2 min: 5% B, 10 min: 15% B, 17 min: 50% B, 20 min: 60% B, 25 min: 70% B, 28 min: 90% B, 31 min: 90% B, 33 min: 5% B, 36 min: 5% B	6560 LC-IM-QToFMS	Agilent Technologies Inc. (Santa Clara, CA, USA)	Approx. 20 000 (at m/z 322)	50.0000 - 1700.0000	3.5	-	35 psi	10 L/min	300	11 L/min	300
	DS_DP	Accela LC	Thermo Fisher Scientific™ (Bremen, Germany)	Acquity UPLC BEH	C18	150	2.1	1.7	Waters Corporation	RP	0.1% formic acid in H2O	MeOH	-	2.7	200	5	35	4	0 min: 10% B, 2 min: 10% B, 15 min: 100% B, 20 min: 100% B, 20.1 min: 10% B, 30 min: 10% B	Q Exactive HF Orbitrap HRMS	Thermo Fisher Scientific™ (Bremen, Germany)	120 000 (at m/z 200)	60.0000 - 900.0000	3.5	250	2 AU	45 AU	-	10 AU	400
	DS_DX	1260 Infinity LC	Agilent Technologies Inc. (Santa Clara, CA, USA)	Poroshell 120 EC, ZIC-HILIC	C18; HILIC	50; 150	3; 2.1	2.7; 5	Agilent Technologies Inc.; Merck	RP; HILIC	10 mM ammonium acetate in H2O:MeCN 90:10; MeCN	MeCN:10 mM ammonium acetate in H2O 90:10; H2O	-	-	RP: 0 min: 50, 12 min: 50, 13 min: 100, 33 min: 100; HILIC: 0 min: 400, 32 min: 400, 33 min: 800, 54 min: 800	10	25	25	RP: 0 min: 0% B, 7 min: 0% B, 12 min: 50% B, 13 min: 50% B, 22 min: 100% B, 32 min: 100% B, 33 min: 0% B; HILIC: 0 min: 0% B, 6 min: 0% B, 13 min: 40% B, 32 min: 40% B, 33 min: 0% B, 54 min: 0% B	Orbitrap Exploris 120 HRMS	Thermo Fisher Scientific™ (Bremen, Germany)	60000	70.0000 - 1000.0000	3.5	320	0 AU	50 AU	-	8 AU	400
	DS_EF	Accela LC	Thermo Fisher Scientific™ (Bremen, Germany)	Acquity UPLC BEH	C18	150	2.1	1.7	Waters Corporation	RP	0.1% formic acid in H2O	MeOH	-	2.7	200	5	35	4	0 min: 10% B, 2 min: 10% B, 15 min: 100% B, 20 min: 100% B, 20.1 min: 10% B, 30 min: 10% B	Q Exactive HF Orbitrap HRMS	Thermo Fisher Scientific™ (Bremen, Germany)	120 000 (at m/z 200)	60.0000 - 900.0000	3.5	250	2 AU	45 AU	-	10 AU	400
	DS_GJT	Exion LC	Shimadzu Corporation (Tokyo, Japan)	ZORBAX Eclipse Plus	C8	100	2.1	1.8	Agilent Technologies Inc.	RP	0.1% formic acid in H2O with 2% MeOH and 0.5 mM ammonium formate	0.1% formic acid in MeOH with 1.9% H2O and 0.5 mM ammonium formate	-	6	300	20	45	15	0 min: 0% B, 1 min: 0% B, 3 min: 30% B, 6 min: 50% B, 16 min: 100% B, 18 min: 100% B, 18.1 min: 0% B, 20.1 min: 0% B	X500R Q-ToF HRMS	Sciex Pte. Ltd. (Framingham, MA, USA)	33 829 (at m/z 609.2807)	50.0000 - 1100.0000	5	550	60 psi	60 psi	-	30 psi	-
	DS_GS	Vanquish UPLC	Thermo Fisher Scientific™ (Bremen, Germany)	ZORBAX RR Eclipse Plus	C18	150	2.1	3.5	Agilent Technologies Inc.	RP	0.1% formic acid in H2O	0.1% formic acid in MeOH	-	2.7	300	100	40	10	0 min: 2% B, 1 min: 2% B, 20 min: 98% B, 25 min: 98% B, 25.1 min: 2% B, 30.1 min: 2% B	Q Exactive HF Orbitrap HRMS	Thermo Fisher Scientific™ (Bremen, Germany)	120000	70.0000 - 1050.0000	3.6	320	10 AU	40 AU	-	10 AU	350
	DS_GSB	Vanquish UPLC	Thermo Fisher Scientific™ (Bremen, Germany)	Acquity HSS T3	C18	150	2.1	1.8	Waters Corporation	RP	0.1% formic acid in H2O	0.1% formic acid in MeOH	-	2.7	300	10	35	10	0 min: 2% B, 1 min: 2% B, 16 min: 98% B, 21 min: 98% B, 22 min: 2% B, 28 min: 2% B	Fusion Lumos Orbitrap HRMS	Thermo Fisher Scientific™ (Bremen, Germany)	120000	70.0000 - 1450.0000	3.5	350	1 AU	50 AU	-	10 AU	-
	DS_GSW	1290 Infinity II UHPLC	Agilent Technologies Inc. (Santa Clara, CA, USA)	Arion Plus	C18	100	2.1	3	Chromservis s.r.o.	RP	5 mM ammonium formate in H2O	MeOH	-	6.5	200	20	30	20	0 min: 5% B, 0.5 min: 5% B, 3 min: 40% B, 14 min: 95% B, 18 min: 95% B, 18.1 min: 5% B, 22.1 min: 5% B	X500R Q-ToF HRMS	Sciex Pte. Ltd. (Framingham, MA, USA)	26 749 (at m/z 132.9049); 36 104 (at m/z 829.5397)	80.0000 - 1500.0000	5.5	500	40 psi	50 psi	-	35 psi	-
	DS_HT	Dionex UltiMate™ 3000 UHPLC	Thermo Fisher Scientific™ (Bremen, Germany)	ZORBAX Eclipse Plus	C18	150	2.1	3.5	Agilent Technologies Inc.	RP	0.1% formic acid in H2O	0.1% formic acid in MeCN	-	2.6	300	50	35	5	0 min: 1% B, 1 min: 1% B, 2 min: 20% B, 16.5 min: 98% B, 22 min:98% B, 22.1 min: 1% B, 27 min: 1% B	Q Exactive Orbitrap HRMS	Thermo Fisher Scientific™ (Bremen, Germany)	140000	100.0000 - 1050.0000	3.5	300	2 AU	42 AU	-	12 AU	350
	DS_ITG	Vanquish UPLC	Thermo Fisher Scientific™ (Bremen, Germany)	XBridge BEH	C18	150	2.1	2.5	Waters	RP	0.05% formic acid in H2O	0.05% formic acid in MeCN	-	2.9	250	10	25	15	0 min: 5% B, 1 min: 5% B, 25 min: 95% B, 29 min: 95% B, 29.5 min: 5% B, 34 min: 5% B	Tribrid Orbitrap Fusion HRMS	Thermo Fisher Scientific™ (Bremen, Germany)	120000	80.0000 - 1500.0000	3	300	5 AU	40 AU	-	10 AU	300
	DS_JBB	1290 Infinity II UHPLC	Agilent Technologies Inc. (Santa Clara, CA, USA)	ZORBAX Eclipse Plus	C18	100	2.1	1.8	Agilent Technologies Inc.	RP	0.1% formic acid in H2O	MeCN	-	3	300	5	40	7	0 min: 5% B, 0.5 min: 5% B, 15.5 min: 100%B, 18.5 min: 100% B, 18.6 min: 5% B, 20.6 min: 5% B	6546 Q-ToF HRMS	Agilent Technologies Inc. (Santa Clara, CA, USA)	Approx. 40 000 (at m/z 118), 50 000 (at m/z 322); >60 000 (at m/z 622, 922, 1221, 1521)	100.0000 - 1700.0000	3.5	-	40 psig	12 L/min	250	11 L/min	350
	DS_JBQ	U3000 RSLC HPG	Thermo Fisher Scientific™ (Bremen, Germany)	Intensity solo	C18	100	2.1	1.8	Bruker Daltonics	RP	0.1% formic acid in 99:1 H2O:MeOH mixture with 5 mM ammonium formate	0.1% formic acid in MeOH with 5 mM ammonium formate	-	3.9	0 min: 200, 1 min: 200, 2.5 min: 233, 14 min: 400, 16 min: 480, 19 min: 480, 20 min: 200	5	40	5	0 min: 4% B, 1 min: 18.3%, 2.5 min: 50% B, 14 min: 99.9% B, 16 min: 99.9% B, 16.1 min: 4% B, 20.1 min: 4% B	Maxis Plus Q-ToF HRMS	Bruker Daltonics (Bremen, Germany)	38 000 (at m/z 922)	50.0000 - 1000.0000	3.6	-	3 bar	9 L/min	200	-	-
	DS_JDF	Dionex UltiMate™ 3000 UHPLC	Thermo Fisher Scientific™ (Bremen, Germany)	Hypersil GOLD aQ	C18	100	2.1	1.9	Thermo Fisher Scientific™	RP	0.1% formic acid in H2O	0.1% formic acid in MeOH	-	2.6	300	20	30	10	0 min: 0% B, 1 min: 0% B, 8 min: 100% B, 12 min: 100% B, 13 min: 0% B, 19 min: 0% B	Q Exactive Orbitrap HRMS	Thermo Fisher Scientific™ (Bremen, Germany)	70000	70.0000 - 1000.0000	3.5	320	0 AU	35 AU	-	10 AU	350
	DS_JL	Vanquish LC	Thermo Fisher Scientific™ (Bremen, Germany)	-	C6-phenyl	150	3	3	Phenomenex®	RP	0.025% formic acid in H2O with 5 mM ammonium formate	0.025% formic acid in 85% MeOH and 15% isopropanol with 5 mM ammonium formate	-	3	400	70	35	4	0 min: 8% B, 2.5 min: 8% B, 21.5 min: 98% B, 28 min: 98% B, 28.1 min: 8% B, 33.1 min: 8% B	Q Exactive Orbitrap HRMS	Thermo Fisher Scientific™ (Bremen, Germany)	70000	150.0000 - 1500.0000	4	300	0 AU	35 AU	-	18 AU	30
	DS_JSG	Ultimate 3000 LC	Thermo Fisher Scientific™ (Bremen, Germany)	Acclaim RSLC 120; UPLC BEH VanGuard pre-column	C18; C18	100; 5	2.1; 2.1	2.2; 1.7	Thermo Fisher Scientific™; Waters Corporation	RP	5 mM ammonium formate buffer in H2O:MeOH (90:10 v/v-%)	5 mM ammoniumformate buffer in MeOH	-	4.3	0 min: 200, 14 min: 480, 15.5 min: 480, 15.6 min: 200, 19.1 min: 200	250	30	6	0 min: 1% B, 14 min: 100% B, 15.5 min: 100% B, 15.6 min: 1% B, 19.1 min: 1% B	Impact II Q-ToF HRMS	Bruker Daltonics (Bremen, Germany)	35 000 (at m/z 922)	20.0000 - 1300.0000	4.5	-	2 bar	8 L/min	200	-	-
	DS_JWW	Dionex UltiMate™ 3000 UHPLC	Thermo Fisher Scientific™ (Bremen, Germany)	Easy-spray PepMap RSLC	C18	150	0.05	2	Thermo Fisher Scientific™	RP	0.1% formic acid and 2% MeCN in H2O	0.1% formic acid in 98% MeCN	-	2.7	0.3	1	40	8	0 min: 10% B, 2 min: 10% B, 17 min: 95% B, 27 min: 95% B, 27.5 min: 10% B, 40 min: 10% B	Q Exactive HF Orbitrap HRMS	Thermo Fisher Scientific™ (Bremen, Germany)	240000	70.0000 - 1050.0000	1.6	250	0.02 AU	0 AU	-	0.04 AU	-
	DS_MT	Acquity UPLC	Waters Corporation (Wilmslow, UK)	BEH	C18	100	2.1	1.7	Waters Corporation	RP	0.1% formic acid in H2O	0.1% formic acid in MeCN	-	2.8	300	2	35	8	0 min: 10% B, 16 min: 99% B, 21 min: 99% B, 21.1 min: 10% B, 24.1 min: 10% B	Synapt Q-ToF HRMS	Waters Corporation (Wilmslow, UK)	26 000 (at m/z 268.1912)	50.0000 - 1200.0000	0.5	120	5 bar	500 L/h	500	100 L/h	-
	DS_Q	Dionex UltiMate™ 3000 UHPLC	Thermo Fisher Scientific™ (Bremen, Germany)	Hypersil GOLD aQ	C18	100	2.1	1.9	Thermo Fisher Scientific™	RP	0.1% formic acid in H2O	0.1% formic acid in MeCN	-	2.7	400	5	40	10	0 min: 5% B, 9 min: 99% B, 13 min: 99% B, 13.1 min: 5% B, 15.1 min: 5% B	Q Exactive Orbitrap HRMS	Thermo Fisher Scientific™ (Bremen, Germany)	120000	73.0000 - 800.0000; 150.0000 - 1500.000	3.7	320	0 AU	30 AU	-	5 AU	320
	DS_QBD	Nexera Prominence HPLC	Shimadzu Corporation (Tokyo, Japan)	ZORBAX Eclipse Plus	C18	150	2.1	-	Agilent Technologies Inc.	RP	0.1% formic acid in H2O	0.1% formic acid in MeCN	-	2.6	300	95	40	10	0 min: 2% B, 1 min: 2% B, 2 min: 20% B, 16.5 min: 100% B, 27 min: 100% B, 27.1 min: 2% B, 37.1 min: 2% B	X500R Q-ToF HRMS	Sciex Pte. Ltd. (Framingham, MA, USA)	35 000 (at m/z 350)	100.0000 - 1200.0000	5.5	550	35 psi	45 psi	-	40 psi	-
	DS_QDF	Dionex UltiMate™ 3000 UHPLC	Thermo Fisher Scientific™ (Bremen, Germany)	Kinetex EVO	C18	150	3	2.6	Phenomenex®	RP	0.1% formic acid in H2O	MeCN	-	2.7	350	10	40	4	0 min: 5% B, 20min: 100% B, 25 min: 100% B, 25.1 min: 5% B, 30 min: 5% B	Q Exactive Orbitrap HRMS	Thermo Fisher Scientific™ (Bremen, Germany)	120000	60.0000 - 900.0000; 100.0000 - 1500.0000	3.5	320	0 AU	35 AU	-	3 AU	320
	DS_QDJ	Acquity UPLC	Waters Corporation (Wilmslow, UK)	BEH	C18	150	2.1	1.7	Waters	RP	0.05% formic acid in H2O	0.05% formic acid in MeCN	-	2.9	450	5	35	10	0 min: 2% B, 0.5 min: 2% B, 18.5 min: 99% B, 22.5 min: 99% B, 25 min: 2% B	Xevo G2-SQToF HRMS	Waters Corporation (Wilmslow, UK)	31 000 (at m/z 556.2766)	50.0000 - 1200.0000	0.5	120	-	900 L/h	600	50 L/h	-
	DS_QJS	Dionex UltiMate™ 3000 UHPLC	Thermo Fisher Scientific™ (Bremen, Germany)	BEH	C18	50	2.1	1.7	Waters Corporation	RP	1 mM ammonium fluoride in H2O	MeOH	-	5.6	400	90	40	5	0 min: 5% B, 3 min: 5% B, 4 min: 60% B, 14 min: 60% B, 14.1 min: 98% B, 17.1 min: 98% B, 17.2 min: 5% B, 23.2 min: 5% B	Maxis HD Q-ToF HRMS	Bruker Daltonics (Bremen, Germany)	45 000 (at m/z 200)	80.0000 - 1000.0000	4.5	260	3 bar	11 L/min	220	-	-
	DS_QQG	Acquity UHPLC	Waters Corporation (Wilmslow, UK)	CORTECS	C18	100	2.1	2.7	Waters Corporation	RP	0.1% formic acid in H2O	0.1% formic acid in MeOH	-	2.7	300	10	40	10	0 min: 5% B, 7 min: 75% B, 10 min: 100% B, 15 min: 100% B, 17 min: 5% B, 21 min: 5% B	Q Exactive Orbitrap HRMS	Thermo Fisher Scientific™ (Bremen, Germany)	70000	66.7000 - 1000.0000	4	350	2 AU	40 AU	-	10 AU	250
	DS_QQT	Acquity I UPLC	Waters Corporation (Wilmslow, UK)	Acquity BEH	C18	100	2.7	1.7	Waters Corporation	RP	10 mM ammonium acetate in H2O	10 mM ammonium acetate in MeOH	-	6.75	450	50	45	10	0 min: 2% B, 0.25 min: 2% B, 12.25 min: 99% B, 13 min: 99% B, 13.01 min: 2% B, 17 min: 2% B	Xevo G2-SQToF HRMS	Waters Corporation (Wilmslow, UK)	20 000 (at m/z 785.8); 10 000 (at m/z 175.1)	50.0000 - 1200.0000	1	120	-	1000 L/h	550	20 L/h	-
	DS_QSB	Dionex UltiMate 3000 RSLC UHPLC	Thermo Fisher Scientific™ (Bremen, Germany)	Acclaim RSLC; Acquity UPLC BEH VanGuard pre-column	C18; C18	100; -	2.1; -	2.2; 1.7	Thermo Fischer Scientific™; Waters Corporation	RP	0.01% formic acid in H2O:MeOH 90:10 with 5 mM ammonium formate	0.01% formic acid in MeOH with 5 mM ammonium formate	-	3.4	0 min: 200, 3 min: 200, 14 min: 400, 16 min: 480, 19 min: 480, 20 min: 200	5	30	20-25	0 min: 1% B, 1 min: 1% B, 3 min: 39% B, 14 min: 99.9% B, 16 min: 99.9%B, 16.1 min: 1%B, 20 min: 1% B	Maxis Impact QToF HRMS	Bruker Daltonics (Bremen, Germany)	39 274 (at m/z 226.1593); 36 923 (at m/z 430.9137); 36 274 (at m/z 702.8636)	50.0000 - 1000.0000	2.5	-	2 bar	8 L/min	200	-	-
	DS_QV	Dionex UltiMate™ 3000 DGP 3600RS	Thermo Fisher Scientific™ (Bremen, Germany)	Atlantis T3	C18	150	3	3	Waters Corporation	RP	0.1% formic acid in H2O	0.1% formic acid in MeOH	Isopropanol	2.5	300	100	30	5	0 min: 0% B + 0% C, 1.5 min: 0% B + 0 % C, 18.5 min: 95% B + 0% C, 23 min: 95% B + 0% C, 23.5 min: 90% B + 5% C, 28.5 min: 90% B + 5% C, 32 min: 0% B + 0% C, 44 min: 0% B + 0% C	Orbitrap Exploris 240 HRMS	Thermo Fisher Scientific™ (Bremen, Germany)	60 000; 120 000	65.0000 - 110.0000; 100.0000 - 1000.0000	3.5	320	0 AU	40 AU	-	10 AU	Ambient
	DS_STF	Vanquish LC system	Thermo Fisher Scientific™ (Bremen, Germany)	Kinetex	Biphenyl	100	3	2.7	Phenomenex®	RP	0.02% formic acid in H2O with 0.2 mM ammonium formate	MeOH	-	3	150	100	20-25	5	0 min: 20% B, 25 min: 100% B, 37 min: 100% B, 37.01 min: 0% B, 45 min: 0% B	Exploris 480 Orbitrap HRMS	Thermo Fisher Scientific™ (Bremen, Germany)	120000	100.0000 - 1000.0000	3.1	250	0 AU	30 AU	-	6 AU	300
	DS_TBJ	Acquity UPLC I-Class	Waters Corporation (Wilmslow, UK)	Acquity UPLC BEH	C18	100	2.1	1.7	Waters Corporation	RP	0.1% formic acid in H2O	0.1% formic acid in MeCN	-	3	450	10	40	10	0 min: 2% B, 1 min: 2% B, 25 min: 98% B, 30 min: 98% B, 31.5 min: 2% B, 34 min: 2% B	Vion IMS Q-ToF HRMS	Waters Corporation (Wilmslow, UK)	30 000 (at m/z 516)	50.0000 - 1000.0000	0.8	120	-	1000 L/h	250	50 L/h	-
	DS_TDF	Vanquish UPLC	Thermo Fisher Scientific™ (Bremen, Germany)	Acquity HSS T3	C18	150	2.1	1.8	Waters Corporation	RP	0.1% formic acid in H2O	0.1% formic acid in MeOH	-	2.7	300	10	35	10	0 min: 2% B, 1 min: 2% B, 16 min: 98% B, 21 min: 98% B, 22 min: 2% B, 28 min: 2% B	Fusion Lumos Orbitrap	Thermo Fisher Scientific™ (Bremen, Germany)	120000	70.0000 - 1450.0000	3.5	350	1 AU	50 AU	-	10 AU	-
	DS_TJQ	LC30AD	Shimadzu Corporation (Tokyo, Japan)	Kinetex EVO	C18	100	2.1	2.6	Phenomenex®	RP	0.1% formic acid in H2O	MeCN	-	2.7	200	20	40	15	0 min: 5% B, 15 min: 100% B, 20 min: 100% B, 20.1 min: 5% B, 27.1 min: 5% B	Maxis HRMS	Bruker Daltonics (Bremen, Germany)	-	20.0000 - 1000.0000	3.5	-	1 bar	8 L/min	200	-	-
	DS_TL	Infinity 1290 LC	Agilent Technologies Inc. (Santa Clara, CA, USA)	Poroshell 120 EC	C18	150	3	2.7	Agilent Technologies Inc.	RP	0.1% formic acid in H2O	0.1% formic acid in MeCN	-	2.74	350	10	40	6	0 min: 5% B, 15 min: 99% B, 17 min: 99% B, 17.1 min: 5% B, 22.1 min: 5% B	6530 Q-ToF HRMS	Agilent Technologies Inc. (Santa Clara, CA, USA)	8 500 (at m/z 922)	65.0000 - 1600.0000	3	-	35 psig	9 L/min	300	11 L/min	350
	DS_TSF	Dionex UltiMate™ 3000 UHPLC	Thermo Fisher Scientific™ (Bremen, Germany)	RRHD Eclipse Plus	C18	150	2.1	1.8	Agilent Technologies Inc.	RP	0.1% formic acid in H2O	0.1% formic acid in MeCN	-	3	300	50	40	10	0 min: 2% B, 1 min: 2% B, 2 min: 20% B, 16 min: 100% B, 24 min: 100% B, 25 min: 2% B, 30 min: 2% B	5600+ Triple ToF HRMS	Sciex Pte. Ltd. (Framingham, MA, USA)	30 000 (at m/z 829.5393)	50.0000 - 1000.0000	5.5	500	35 psi	45 psi	-	20 psi	-
	DS_TSJ	1100 LC	Agilent Technologies Inc. (Santa Clara, CA, USA)	Hypersil GOLD	C18	100	2.1	3	Thermo Fisher Scientific™	RP	0.05% formic acid in H2O	0.05% formic acid in MeOH	-	4	200	20	35	4	0 min: 5 % B, 25 min: 95% B, 30 min: 95% B, 30.1 min: 5% B, 40.1 min: 5% B	LTQ Orbitrap Discovery HRMS	Thermo Fisher Scientific™ (Bremen, Germany)	30000	80.0000 - 2000.0000	3.5	275	0 AU	40 AU	-	15 AU	-
	DS_VQL	Acquity UPLC	Waters Corporation (Wilmslow, UK)	Kinetex EVO	C18	150	3	2.6	Phenomenex®	RP	0.1% formic acid in H2O	MeCN	-	2.7	350	10	40	4	0 min: 5% B, 20 min: 100% B, 25 min: 100% B, 25.1 min: 5% B, 30 min: 5% B	Select Series Cyclic IMS Q-ToF HRMS	Waters Corporation (Wilmslow, UK)	-	50.0000 - 1200.0000	2.6	150	6 bar	800 L/h	550	0 L/h	-
	DS_YF	Dionex UltiMate™ 3000 UHPLC	Thermo Fisher Scientific™ (Bremen, Germany)	Raptor AR	C18	100	2.1	2.6	Restek™	RP	0.1% formic acid in H2O	0.1% formic acid in MeCN	-	2.7	250	10	30	12	0 min: 13% B, 0.5 min: 13% B, 10 min: 50% B, 10.75 min: 50% B, 14.25 min: 95% B, 14.75 min: 13% B, 18.75 min: 13% B	Q Exactive Focus Orbitrap HRMS	Thermo Fisher Scientific™ (Bremen, Germany)	70000	70.0000 - 1000.0000	3.5	300	0 AU	40 AU	-	10 AU	300

## Sheet: Table S6a
	Table S6a. Raw data from the stability test, used to construct the stability graphs shown in Figs. S2 - S5. Samples dil1 - dil6 corresponds to the six-point calibration curve (dil1 is the highest concentration) constructed each week to determine the concentrations in the stability samples.
	Compound	Peak area	RT (min)	Sample	Week	Stability condition	Slope	Intercept	Concentration calculated (M)
	10,11-dihydro-10-hydroxycarbamazepine	9.2364e+07	6.72848	S1a	0	(1) Freeze-thaw cycles	0.881617	13.7065	3.07694e-07
	10,11-dihydro-10-hydroxycarbamazepine	9.2364e+07	6.72848	S1a	0	(2) Fridge	0.881617	13.7065	3.07694e-07
	10,11-dihydro-10-hydroxycarbamazepine	9.2364e+07	6.72848	S1a	0	(3) Room temperature	0.881617	13.7065	3.07694e-07
	10,11-dihydro-10-hydroxycarbamazepine	9.2364e+07	6.72848	S1a	0	(4) Freezer	0.881617	13.7065	3.07694e-07
	10,11-dihydro-10-hydroxycarbamazepine	1.16996e+07	6.73669	S1b	0	(1) Freeze-thaw cycles	0.881617	13.7065	2.95321e-08
	10,11-dihydro-10-hydroxycarbamazepine	1.16996e+07	6.73669	S1b	0	(2) Fridge	0.881617	13.7065	2.95321e-08
	10,11-dihydro-10-hydroxycarbamazepine	1.16996e+07	6.73669	S1b	0	(3) Room temperature	0.881617	13.7065	2.95321e-08
	10,11-dihydro-10-hydroxycarbamazepine	1.16996e+07	6.73669	S1b	0	(4) Freezer	0.881617	13.7065	2.95321e-08
	10,11-dihydro-10-hydroxycarbamazepine	9.47368e+07	6.72912	S2a	0	(1) Freeze-thaw cycles	0.881617	13.7065	3.16675e-07
	10,11-dihydro-10-hydroxycarbamazepine	9.47368e+07	6.72912	S2a	0	(2) Fridge	0.881617	13.7065	3.16675e-07
	10,11-dihydro-10-hydroxycarbamazepine	9.47368e+07	6.72912	S2a	0	(3) Room temperature	0.881617	13.7065	3.16675e-07
	10,11-dihydro-10-hydroxycarbamazepine	9.47368e+07	6.72912	S2a	0	(4) Freezer	0.881617	13.7065	3.16675e-07
	10,11-dihydro-10-hydroxycarbamazepine	1.2309e+07	6.73194	S2b	0	(1) Freeze-thaw cycles	0.881617	13.7065	3.12828e-08
	10,11-dihydro-10-hydroxycarbamazepine	1.2309e+07	6.73194	S2b	0	(2) Fridge	0.881617	13.7065	3.12828e-08
	10,11-dihydro-10-hydroxycarbamazepine	1.2309e+07	6.73194	S2b	0	(3) Room temperature	0.881617	13.7065	3.12828e-08
	10,11-dihydro-10-hydroxycarbamazepine	1.2309e+07	6.73194	S2b	0	(4) Freezer	0.881617	13.7065	3.12828e-08
	10,11-dihydro-10-hydroxycarbamazepine	9.59759e+07	6.72625	S3a	0	(1) Freeze-thaw cycles	0.881617	13.7065	3.21378e-07
	10,11-dihydro-10-hydroxycarbamazepine	9.59759e+07	6.72625	S3a	0	(2) Fridge	0.881617	13.7065	3.21378e-07
	10,11-dihydro-10-hydroxycarbamazepine	9.59759e+07	6.72625	S3a	0	(3) Room temperature	0.881617	13.7065	3.21378e-07
	10,11-dihydro-10-hydroxycarbamazepine	9.59759e+07	6.72625	S3a	0	(4) Freezer	0.881617	13.7065	3.21378e-07
	10,11-dihydro-10-hydroxycarbamazepine	1.26813e+07	6.72844	S3b	0	(1) Freeze-thaw cycles	0.881617	13.7065	3.23582e-08
	10,11-dihydro-10-hydroxycarbamazepine	1.26813e+07	6.72844	S3b	0	(2) Fridge	0.881617	13.7065	3.23582e-08
	10,11-dihydro-10-hydroxycarbamazepine	1.26813e+07	6.72844	S3b	0	(3) Room temperature	0.881617	13.7065	3.23582e-08
	10,11-dihydro-10-hydroxycarbamazepine	1.26813e+07	6.72844	S3b	0	(4) Freezer	0.881617	13.7065	3.23582e-08
	10,11-dihydro-10-hydroxycarbamazepine	1.62358e+09	6.73877	dil1	1	For calibration curve	0.936576	14.3922	2.93342e-06
	10,11-dihydro-10-hydroxycarbamazepine	9.66055e+08	6.74291	dil2	1	For calibration curve	0.936576	14.3922	1.68513e-06
	10,11-dihydro-10-hydroxycarbamazepine	2.28466e+08	6.74051	dil3	1	For calibration curve	0.936576	14.3922	3.6145e-07
	10,11-dihydro-10-hydroxycarbamazepine	1.28971e+08	6.73788	dil4	1	For calibration curve	0.936576	14.3922	1.96292e-07
	10,11-dihydro-10-hydroxycarbamazepine	2.63358e+07	6.74051	dil5	1	For calibration curve	0.936576	14.3922	3.59943e-08
	10,11-dihydro-10-hydroxycarbamazepine	5.57232e+06	6.73214	dil6	1	For calibration curve	0.936576	14.3922	6.8556e-09
	10,11-dihydro-10-hydroxycarbamazepine	1.60147e+08	6.73017	S1a	1	(1) Freeze-thaw cycles	0.936576	14.3922	2.4734e-07
	10,11-dihydro-10-hydroxycarbamazepine	1.85714e+08	6.73707	S1a	1	(2) Fridge	0.936576	14.3922	2.8972e-07
	10,11-dihydro-10-hydroxycarbamazepine	1.85567e+08	6.73274	S1a	1	(3) Room temperature	0.936576	14.3922	2.89474e-07
	10,11-dihydro-10-hydroxycarbamazepine	1.60147e+08	6.73017	S1a	1	(4) Freezer	0.936576	14.3922	2.4734e-07
	10,11-dihydro-10-hydroxycarbamazepine	1.76499e+07	6.72773	S1b	1	(1) Freeze-thaw cycles	0.936576	14.3922	2.34778e-08
	10,11-dihydro-10-hydroxycarbamazepine	1.9377e+07	6.73453	S1b	1	(2) Fridge	0.936576	14.3922	2.59388e-08
	10,11-dihydro-10-hydroxycarbamazepine	2.08677e+07	6.73128	S1b	1	(3) Room temperature	0.936576	14.3922	2.80749e-08
	10,11-dihydro-10-hydroxycarbamazepine	1.76499e+07	6.72773	S1b	1	(4) Freezer	0.936576	14.3922	2.34778e-08
	10,11-dihydro-10-hydroxycarbamazepine	1.71114e+08	6.7224	S2a	1	(1) Freeze-thaw cycles	0.936576	14.3922	2.65466e-07
	10,11-dihydro-10-hydroxycarbamazepine	1.92858e+08	6.73446	S2a	1	(2) Fridge	0.936576	14.3922	3.01634e-07
	10,11-dihydro-10-hydroxycarbamazepine	1.89159e+08	6.74137	S2a	1	(3) Room temperature	0.936576	14.3922	2.95462e-07
	10,11-dihydro-10-hydroxycarbamazepine	1.71114e+08	6.7224	S2a	1	(4) Freezer	0.936576	14.3922	2.65466e-07
	10,11-dihydro-10-hydroxycarbamazepine	2.01098e+07	6.73325	S2b	1	(1) Freeze-thaw cycles	0.936576	14.3922	2.69875e-08
	10,11-dihydro-10-hydroxycarbamazepine	2.20287e+07	6.72743	S2b	1	(2) Fridge	0.936576	14.3922	2.97456e-08
	10,11-dihydro-10-hydroxycarbamazepine	2.21636e+07	6.74097	S2b	1	(3) Room temperature	0.936576	14.3922	2.99402e-08
	10,11-dihydro-10-hydroxycarbamazepine	2.01098e+07	6.73325	S2b	1	(4) Freezer	0.936576	14.3922	2.69875e-08
	10,11-dihydro-10-hydroxycarbamazepine	1.89913e+08	6.72581	S3a	1	(1) Freeze-thaw cycles	0.936576	14.3922	2.9672e-07
	10,11-dihydro-10-hydroxycarbamazepine	1.99673e+08	6.72864	S3a	1	(2) Fridge	0.936576	14.3922	3.13028e-07
	10,11-dihydro-10-hydroxycarbamazepine	1.96665e+08	6.74307	S3a	1	(3) Room temperature	0.936576	14.3922	3.07996e-07
	10,11-dihydro-10-hydroxycarbamazepine	1.89913e+08	6.72581	S3a	1	(4) Freezer	0.936576	14.3922	2.9672e-07
	10,11-dihydro-10-hydroxycarbamazepine	2.15189e+07	6.73435	S3b	1	(1) Freeze-thaw cycles	0.936576	14.3922	2.90112e-08
	10,11-dihydro-10-hydroxycarbamazepine	2.19242e+07	6.73418	S3b	1	(2) Fridge	0.936576	14.3922	2.9595e-08
	10,11-dihydro-10-hydroxycarbamazepine	2.32419e+07	6.7338	S3b	1	(3) Room temperature	0.936576	14.3922	3.1498e-08
	10,11-dihydro-10-hydroxycarbamazepine	2.15189e+07	6.73435	S3b	1	(4) Freezer	0.936576	14.3922	2.90112e-08
	10,11-dihydro-10-hydroxycarbamazepine	1.67265e+09	6.74328	dil1	2	For calibration curve	0.961887	14.5377	2.9864e-06
	10,11-dihydro-10-hydroxycarbamazepine	9.49556e+08	6.7423	dil2	2	For calibration curve	0.961887	14.5377	1.65776e-06
	10,11-dihydro-10-hydroxycarbamazepine	2.30525e+08	6.73792	dil3	2	For calibration curve	0.961887	14.5377	3.80505e-07
	10,11-dihydro-10-hydroxycarbamazepine	1.16027e+08	6.7469	dil4	2	For calibration curve	0.961887	14.5377	1.86374e-07
	10,11-dihydro-10-hydroxycarbamazepine	2.4674e+07	6.74223	dil5	2	For calibration curve	0.961887	14.5377	3.72759e-08
	10,11-dihydro-10-hydroxycarbamazepine	4.75671e+06	6.75259	dil6	2	For calibration curve	0.961887	14.5377	6.73235e-09
	10,11-dihydro-10-hydroxycarbamazepine	1.6418e+08	6.73904	S1a	2	(1) Freeze-thaw cycles	0.961887	14.5377	2.67376e-07
	10,11-dihydro-10-hydroxycarbamazepine	1.83584e+08	6.74854	S1a	2	(2) Fridge	0.961887	14.5377	3.00302e-07
	10,11-dihydro-10-hydroxycarbamazepine	1.76299e+08	6.74853	S1a	2	(3) Room temperature	0.961887	14.5377	2.87923e-07
	10,11-dihydro-10-hydroxycarbamazepine	1.75791e+08	6.74668	S1a	2	(4) Freezer	0.961887	14.5377	2.8706e-07
	10,11-dihydro-10-hydroxycarbamazepine	1.8551e+07	6.74428	S1b	2	(1) Freeze-thaw cycles	0.961887	14.5377	2.77106e-08
	10,11-dihydro-10-hydroxycarbamazepine	1.88619e+07	6.7501	S1b	2	(2) Fridge	0.961887	14.5377	2.81936e-08
	10,11-dihydro-10-hydroxycarbamazepine	1.90391e+07	6.74976	S1b	2	(3) Room temperature	0.961887	14.5377	2.84691e-08
	10,11-dihydro-10-hydroxycarbamazepine	1.9131e+07	6.74958	S1b	2	(4) Freezer	0.961887	14.5377	2.86119e-08
	10,11-dihydro-10-hydroxycarbamazepine	1.9243e+08	6.73621	S2a	2	(1) Freeze-thaw cycles	0.961887	14.5377	3.1536e-07
	10,11-dihydro-10-hydroxycarbamazepine	1.85268e+08	6.74763	S2a	2	(2) Fridge	0.961887	14.5377	3.03165e-07
	10,11-dihydro-10-hydroxycarbamazepine	1.82486e+08	6.74637	S2a	2	(3) Room temperature	0.961887	14.5377	2.98435e-07
	10,11-dihydro-10-hydroxycarbamazepine	1.80181e+08	6.73933	S2a	2	(4) Freezer	0.961887	14.5377	2.94516e-07
	10,11-dihydro-10-hydroxycarbamazepine	1.76911e+07	6.74415	S2b	2	(1) Freeze-thaw cycles	0.961887	14.5377	2.63766e-08
	10,11-dihydro-10-hydroxycarbamazepine	2.03638e+07	6.7373	S2b	2	(2) Fridge	0.961887	14.5377	3.05311e-08
	10,11-dihydro-10-hydroxycarbamazepine	2.02361e+07	6.73763	S2b	2	(3) Room temperature	0.961887	14.5377	3.03322e-08
	10,11-dihydro-10-hydroxycarbamazepine	1.89976e+07	6.74264	S2b	2	(4) Freezer	0.961887	14.5377	2.84045e-08
	10,11-dihydro-10-hydroxycarbamazepine	1.85105e+08	6.74754	S3a	2	(1) Freeze-thaw cycles	0.961887	14.5377	3.02889e-07
	10,11-dihydro-10-hydroxycarbamazepine	1.86015e+08	6.74812	S3a	2	(2) Fridge	0.961887	14.5377	3.04437e-07
	10,11-dihydro-10-hydroxycarbamazepine	1.85436e+08	6.74436	S3a	2	(3) Room temperature	0.961887	14.5377	3.03452e-07
	10,11-dihydro-10-hydroxycarbamazepine	1.81423e+08	6.74146	S3a	2	(4) Freezer	0.961887	14.5377	2.96628e-07
	10,11-dihydro-10-hydroxycarbamazepine	1.74879e+07	6.74748	S3b	2	(1) Freeze-thaw cycles	0.961887	14.5377	2.60616e-08
	10,11-dihydro-10-hydroxycarbamazepine	2.00146e+07	6.74042	S3b	2	(2) Fridge	0.961887	14.5377	2.9987e-08
	10,11-dihydro-10-hydroxycarbamazepine	1.99161e+07	6.75441	S3b	2	(3) Room temperature	0.961887	14.5377	2.98336e-08
	10,11-dihydro-10-hydroxycarbamazepine	1.98104e+07	6.74266	S3b	2	(4) Freezer	0.961887	14.5377	2.96691e-08
	10,11-dihydro-10-hydroxycarbamazepine	1.71585e+09	6.75074	dil1	3	For calibration curve	0.967419	14.578	2.99565e-06
	10,11-dihydro-10-hydroxycarbamazepine	9.61005e+08	6.74709	dil2	3	For calibration curve	0.967419	14.578	1.64535e-06
	10,11-dihydro-10-hydroxycarbamazepine	2.26858e+08	6.74725	dil3	3	For calibration curve	0.967419	14.578	3.69974e-07
	10,11-dihydro-10-hydroxycarbamazepine	1.22925e+08	6.75491	dil4	3	For calibration curve	0.967419	14.578	1.96378e-07
	10,11-dihydro-10-hydroxycarbamazepine	2.43806e+07	6.74189	dil5	3	For calibration curve	0.967419	14.578	3.6884e-08
	10,11-dihydro-10-hydroxycarbamazepine	4.67588e+06	6.74025	dil6	3	For calibration curve	0.967419	14.578	6.69117e-09
	10,11-dihydro-10-hydroxycarbamazepine	1.49759e+08	6.75292	S1a	3	(1) Freeze-thaw cycles	0.967419	14.578	2.40843e-07
	10,11-dihydro-10-hydroxycarbamazepine	1.80463e+08	6.73913	S1a	3	(2) Fridge	0.967419	14.578	2.9205e-07
	10,11-dihydro-10-hydroxycarbamazepine	1.75238e+08	6.74619	S1a	3	(3) Room temperature	0.967419	14.578	2.83315e-07
	10,11-dihydro-10-hydroxycarbamazepine	1.73838e+08	6.73603	S1a	3	(4) Freezer	0.967419	14.578	2.80976e-07
	10,11-dihydro-10-hydroxycarbamazepine	1.40166e+07	6.75329	S1b	3	(1) Freeze-thaw cycles	0.967419	14.578	2.08131e-08
	10,11-dihydro-10-hydroxycarbamazepine	1.89692e+07	6.74555	S1b	3	(2) Fridge	0.967419	14.578	2.84557e-08
	10,11-dihydro-10-hydroxycarbamazepine	1.89114e+07	6.74115	S1b	3	(3) Room temperature	0.967419	14.578	2.83662e-08
	10,11-dihydro-10-hydroxycarbamazepine	1.8647e+07	6.75174	S1b	3	(4) Freezer	0.967419	14.578	2.79563e-08
	10,11-dihydro-10-hydroxycarbamazepine	1.66869e+08	6.74121	S2a	3	(1) Freeze-thaw cycles	0.967419	14.578	2.6934e-07
	10,11-dihydro-10-hydroxycarbamazepine	1.88399e+08	6.73457	S2a	3	(2) Fridge	0.967419	14.578	3.05336e-07
	10,11-dihydro-10-hydroxycarbamazepine	1.88562e+08	6.74926	S2a	3	(3) Room temperature	0.967419	14.578	3.05609e-07
	10,11-dihydro-10-hydroxycarbamazepine	1.81459e+08	6.74316	S2a	3	(4) Freezer	0.967419	14.578	2.93718e-07
	10,11-dihydro-10-hydroxycarbamazepine	1.00294e+07	6.74485	S2b	3	(1) Freeze-thaw cycles	0.967419	14.578	1.47257e-08
	10,11-dihydro-10-hydroxycarbamazepine	1.99459e+07	6.74455	S2b	3	(2) Fridge	0.967419	14.578	2.99716e-08
	10,11-dihydro-10-hydroxycarbamazepine	2.03701e+07	6.74089	S2b	3	(3) Room temperature	0.967419	14.578	3.06307e-08
	10,11-dihydro-10-hydroxycarbamazepine	1.97979e+07	6.74395	S2b	3	(4) Freezer	0.967419	14.578	2.97417e-08
	10,11-dihydro-10-hydroxycarbamazepine	1.69643e+08	6.73555	S3a	3	(1) Freeze-thaw cycles	0.967419	14.578	2.73969e-07
	10,11-dihydro-10-hydroxycarbamazepine	1.91892e+08	6.75397	S3a	3	(2) Fridge	0.967419	14.578	3.1119e-07
	10,11-dihydro-10-hydroxycarbamazepine	1.93812e+08	6.73937	S3a	3	(3) Room temperature	0.967419	14.578	3.14409e-07
	10,11-dihydro-10-hydroxycarbamazepine	1.85805e+08	6.74164	S3a	3	(4) Freezer	0.967419	14.578	3.00992e-07
	10,11-dihydro-10-hydroxycarbamazepine	1.2568e+07	6.74042	S3b	3	(1) Freeze-thaw cycles	0.967419	14.578	1.85937e-08
	10,11-dihydro-10-hydroxycarbamazepine	2.06071e+07	6.74111	S3b	3	(2) Fridge	0.967419	14.578	3.09991e-08
	10,11-dihydro-10-hydroxycarbamazepine	1.9998e+07	6.75482	S3b	3	(3) Room temperature	0.967419	14.578	3.00525e-08
	10,11-dihydro-10-hydroxycarbamazepine	1.91242e+07	6.74454	S3b	3	(4) Freezer	0.967419	14.578	2.86962e-08
	10,11-dihydro-10-hydroxycarbamazepine	1.37676e+09	6.75695	dil1	4	For calibration curve	0.986909	14.6088	2.86776e-06
	10,11-dihydro-10-hydroxycarbamazepine	7.68785e+08	6.75482	dil2	4	For calibration curve	0.986909	14.6088	1.58903e-06
	10,11-dihydro-10-hydroxycarbamazepine	1.80242e+08	6.75902	dil3	4	For calibration curve	0.986909	14.6088	3.65449e-07
	10,11-dihydro-10-hydroxycarbamazepine	1.0368e+08	6.75609	dil4	4	For calibration curve	0.986909	14.6088	2.08679e-07
	10,11-dihydro-10-hydroxycarbamazepine	1.92689e+07	6.75215	dil5	4	For calibration curve	0.986909	14.6088	3.7927e-08
	10,11-dihydro-10-hydroxycarbamazepine	3.33799e+06	6.76129	dil6	4	For calibration curve	0.986909	14.6088	6.41912e-09
	10,11-dihydro-10-hydroxycarbamazepine	1.12982e+08	6.75926	S1a	4	(1) Freeze-thaw cycles	0.986909	14.6088	2.27662e-07
	10,11-dihydro-10-hydroxycarbamazepine	1.46816e+08	6.74294	S1a	4	(2) Fridge	0.986909	14.6088	2.96868e-07
	10,11-dihydro-10-hydroxycarbamazepine	1.40937e+08	6.74219	S1a	4	(3) Room temperature	0.986909	14.6088	2.84826e-07
	10,11-dihydro-10-hydroxycarbamazepine	1.41138e+08	6.7488	S1a	4	(4) Freezer	0.986909	14.6088	2.85236e-07
	10,11-dihydro-10-hydroxycarbamazepine	1.11925e+07	6.76715	S1b	4	(1) Freeze-thaw cycles	0.986909	14.6088	2.18721e-08
	10,11-dihydro-10-hydroxycarbamazepine	1.53205e+07	6.74252	S1b	4	(2) Fridge	0.986909	14.6088	3.00637e-08
	10,11-dihydro-10-hydroxycarbamazepine	1.48246e+07	6.75129	S1b	4	(3) Room temperature	0.986909	14.6088	2.90779e-08
	10,11-dihydro-10-hydroxycarbamazepine	1.44094e+07	6.74661	S1b	4	(4) Freezer	0.986909	14.6088	2.82528e-08
	10,11-dihydro-10-hydroxycarbamazepine	1.31211e+08	6.75474	S2a	4	(1) Freeze-thaw cycles	0.986909	14.6088	2.64919e-07
	10,11-dihydro-10-hydroxycarbamazepine	1.51653e+08	6.74144	S2a	4	(2) Fridge	0.986909	14.6088	3.06779e-07
	10,11-dihydro-10-hydroxycarbamazepine	1.51505e+08	6.75678	S2a	4	(3) Room temperature	0.986909	14.6088	3.06477e-07
	10,11-dihydro-10-hydroxycarbamazepine	1.45205e+08	6.75064	S2a	4	(4) Freezer	0.986909	14.6088	2.93567e-07
	10,11-dihydro-10-hydroxycarbamazepine	1.06398e+07	6.76298	S2b	4	(1) Freeze-thaw cycles	0.986909	14.6088	2.07779e-08
	10,11-dihydro-10-hydroxycarbamazepine	1.64229e+07	6.7449	S2b	4	(2) Fridge	0.986909	14.6088	3.22567e-08
	10,11-dihydro-10-hydroxycarbamazepine	1.63179e+07	6.74264	S2b	4	(3) Room temperature	0.986909	14.6088	3.20478e-08
	10,11-dihydro-10-hydroxycarbamazepine	1.63899e+07	6.74639	S2b	4	(4) Freezer	0.986909	14.6088	3.2191e-08
	10,11-dihydro-10-hydroxycarbamazepine	1.44553e+08	6.73166	S3a	4	(1) Freeze-thaw cycles	0.986909	14.6088	2.9223e-07
	10,11-dihydro-10-hydroxycarbamazepine	1.50084e+08	6.74465	S3a	4	(2) Fridge	0.986909	14.6088	3.03564e-07
	10,11-dihydro-10-hydroxycarbamazepine	1.53777e+08	6.75121	S3a	4	(3) Room temperature	0.986909	14.6088	3.11135e-07
	10,11-dihydro-10-hydroxycarbamazepine	1.44662e+08	6.74686	S3a	4	(4) Freezer	0.986909	14.6088	2.92455e-07
	10,11-dihydro-10-hydroxycarbamazepine	1.00365e+07	6.75042	S3b	4	(1) Freeze-thaw cycles	0.986909	14.6088	1.95847e-08
	10,11-dihydro-10-hydroxycarbamazepine	1.62991e+07	6.73468	S3b	4	(2) Fridge	0.986909	14.6088	3.20103e-08
	10,11-dihydro-10-hydroxycarbamazepine	1.6664e+07	6.75011	S3b	4	(3) Room temperature	0.986909	14.6088	3.27366e-08
	10,11-dihydro-10-hydroxycarbamazepine	1.64974e+07	6.75953	S3b	4	(4) Freezer	0.986909	14.6088	3.24049e-08
	10,11-dihydro-10-hydroxycarbamazepine	1.17387e+09	6.79043	dil1	5	For calibration curve	1.00536	14.6416	2.8689e-06
	10,11-dihydro-10-hydroxycarbamazepine	6.74359e+08	6.80385	dil2	5	For calibration curve	1.00536	14.6416	1.65299e-06
	10,11-dihydro-10-hydroxycarbamazepine	1.45139e+08	6.80525	dil3	5	For calibration curve	1.00536	14.6416	3.58692e-07
	10,11-dihydro-10-hydroxycarbamazepine	8.33037e+07	6.83591	dil4	5	For calibration curve	1.00536	14.6416	2.06485e-07
	10,11-dihydro-10-hydroxycarbamazepine	1.41481e+07	6.81999	dil5	5	For calibration curve	1.00536	14.6416	3.54024e-08
	10,11-dihydro-10-hydroxycarbamazepine	2.69633e+06	6.82119	dil6	5	For calibration curve	1.00536	14.6416	6.80688e-09
	10,11-dihydro-10-hydroxycarbamazepine	1.05958e+08	6.81644	S1a	5	(1) Freeze-thaw cycles	1.00536	14.6416	2.62301e-07
	10,11-dihydro-10-hydroxycarbamazepine	1.05873e+08	6.88574	S1a	5	(2) Fridge	1.00536	14.6416	2.62094e-07
	10,11-dihydro-10-hydroxycarbamazepine	1.14596e+08	6.82318	S1a	5	(3) Room temperature	1.00536	14.6416	2.83567e-07
	10,11-dihydro-10-hydroxycarbamazepine	1.06505e+08	6.81817	S1a	5	(4) Freezer	1.00536	14.6416	2.6365e-07
	10,11-dihydro-10-hydroxycarbamazepine	9.37403e+06	6.86161	S1b	5	(1) Freeze-thaw cycles	1.00536	14.6416	2.35079e-08
	10,11-dihydro-10-hydroxycarbamazepine	1.14314e+07	6.88235	S1b	5	(2) Fridge	1.00536	14.6416	2.86369e-08
	10,11-dihydro-10-hydroxycarbamazepine	1.10878e+07	6.84764	S1b	5	(3) Room temperature	1.00536	14.6416	2.77806e-08
	10,11-dihydro-10-hydroxycarbamazepine	1.10156e+07	6.82286	S1b	5	(4) Freezer	1.00536	14.6416	2.76009e-08
	10,11-dihydro-10-hydroxycarbamazepine	1.20217e+08	6.83538	S2a	5	(1) Freeze-thaw cycles	1.00536	14.6416	2.974e-07
	10,11-dihydro-10-hydroxycarbamazepine	1.25799e+08	6.84582	S2a	5	(2) Fridge	1.00536	14.6416	3.11134e-07
	10,11-dihydro-10-hydroxycarbamazepine	1.19025e+08	6.83874	S2a	5	(3) Room temperature	1.00536	14.6416	2.94467e-07
	10,11-dihydro-10-hydroxycarbamazepine	1.13618e+08	6.82335	S2a	5	(4) Freezer	1.00536	14.6416	2.81159e-07
	10,11-dihydro-10-hydroxycarbamazepine	8.43725e+06	6.93231	S2b	5	(1) Freeze-thaw cycles	1.00536	14.6416	2.11705e-08
	10,11-dihydro-10-hydroxycarbamazepine	1.21796e+07	6.90181	S2b	5	(2) Fridge	1.00536	14.6416	3.05009e-08
	10,11-dihydro-10-hydroxycarbamazepine	1.21967e+07	6.86233	S2b	5	(3) Room temperature	1.00536	14.6416	3.05434e-08
	10,11-dihydro-10-hydroxycarbamazepine	1.15862e+07	6.82514	S2b	5	(4) Freezer	1.00536	14.6416	2.90226e-08
	10,11-dihydro-10-hydroxycarbamazepine	1.15864e+08	6.84386	S3a	5	(1) Freeze-thaw cycles	1.00536	14.6416	2.86688e-07
	10,11-dihydro-10-hydroxycarbamazepine	1.26026e+08	6.85018	S3a	5	(2) Fridge	1.00536	14.6416	3.11692e-07
	10,11-dihydro-10-hydroxycarbamazepine	1.24009e+08	6.80978	S3a	5	(3) Room temperature	1.00536	14.6416	3.06731e-07
	10,11-dihydro-10-hydroxycarbamazepine	1.16173e+08	6.83085	S3a	5	(4) Freezer	1.00536	14.6416	2.87447e-07
	10,11-dihydro-10-hydroxycarbamazepine	8.24282e+06	6.88719	S3b	5	(1) Freeze-thaw cycles	1.00536	14.6416	2.06853e-08
	10,11-dihydro-10-hydroxycarbamazepine	1.24525e+07	6.84296	S3b	5	(2) Fridge	1.00536	14.6416	3.11806e-08
	10,11-dihydro-10-hydroxycarbamazepine	1.24047e+07	6.85806	S3b	5	(3) Room temperature	1.00536	14.6416	3.10617e-08
	10,11-dihydro-10-hydroxycarbamazepine	1.13308e+07	6.84173	S3b	5	(4) Freezer	1.00536	14.6416	2.83863e-08
	10,11-dihydro-10-hydroxycarbamazepine	1.37996e+09	6.73478	dil1	6	For calibration curve	0.969996	14.5098	2.91081e-06
	10,11-dihydro-10-hydroxycarbamazepine	7.82945e+08	6.72566	dil2	6	For calibration curve	0.969996	14.5098	1.6228e-06
	10,11-dihydro-10-hydroxycarbamazepine	1.84542e+08	6.72342	dil3	6	For calibration curve	0.969996	14.5098	3.65776e-07
	10,11-dihydro-10-hydroxycarbamazepine	1.02057e+08	6.72364	dil4	6	For calibration curve	0.969996	14.5098	1.98612e-07
	10,11-dihydro-10-hydroxycarbamazepine	2.09753e+07	6.72769	dil5	6	For calibration curve	0.969996	14.5098	3.88702e-08
	10,11-dihydro-10-hydroxycarbamazepine	3.66673e+06	6.7311	dil6	6	For calibration curve	0.969996	14.5098	6.43812e-09
	10,11-dihydro-10-hydroxycarbamazepine	1.50134e+08	6.71785	S1a	6	(1) Freeze-thaw cycles	0.969996	14.5098	2.95683e-07
	10,11-dihydro-10-hydroxycarbamazepine	1.46674e+08	6.72828	S1a	6	(2) Fridge	0.969996	14.5098	2.8866e-07
	10,11-dihydro-10-hydroxycarbamazepine	1.49272e+08	6.72618	S1a	6	(3) Room temperature	0.969996	14.5098	2.93934e-07
	10,11-dihydro-10-hydroxycarbamazepine	1.39715e+08	6.72607	S1a	6	(4) Freezer	0.969996	14.5098	2.74553e-07
	10,11-dihydro-10-hydroxycarbamazepine	1.29375e+07	6.72479	S1b	6	(1) Freeze-thaw cycles	0.969996	14.5098	2.36194e-08
	10,11-dihydro-10-hydroxycarbamazepine	1.57925e+07	6.72241	S1b	6	(2) Fridge	0.969996	14.5098	2.90101e-08
	10,11-dihydro-10-hydroxycarbamazepine	1.55403e+07	6.71856	S1b	6	(3) Room temperature	0.969996	14.5098	2.85326e-08
	10,11-dihydro-10-hydroxycarbamazepine	1.43581e+07	6.71296	S1b	6	(4) Freezer	0.969996	14.5098	2.62975e-08
	10,11-dihydro-10-hydroxycarbamazepine	1.41912e+08	6.71723	S2a	6	(1) Freeze-thaw cycles	0.969996	14.5098	2.79005e-07
	10,11-dihydro-10-hydroxycarbamazepine	1.53502e+08	6.72715	S2a	6	(2) Fridge	0.969996	14.5098	3.02525e-07
	10,11-dihydro-10-hydroxycarbamazepine	1.52436e+08	6.72495	S2a	6	(3) Room temperature	0.969996	14.5098	3.00359e-07
	10,11-dihydro-10-hydroxycarbamazepine	1.53565e+08	6.73737	S2a	6	(4) Freezer	0.969996	14.5098	3.02652e-07
	10,11-dihydro-10-hydroxycarbamazepine	1.14534e+07	6.72714	S2b	6	(1) Freeze-thaw cycles	0.969996	14.5098	2.08313e-08
	10,11-dihydro-10-hydroxycarbamazepine	1.68002e+07	6.72479	S2b	6	(2) Fridge	0.969996	14.5098	3.09201e-08
	10,11-dihydro-10-hydroxycarbamazepine	1.72747e+07	6.73425	S2b	6	(3) Room temperature	0.969996	14.5098	3.18208e-08
	10,11-dihydro-10-hydroxycarbamazepine	1.69174e+07	6.72488	S2b	6	(4) Freezer	0.969996	14.5098	3.11425e-08
	10,11-dihydro-10-hydroxycarbamazepine	1.4847e+08	6.71849	S3a	6	(1) Freeze-thaw cycles	0.969996	14.5098	2.92305e-07
	10,11-dihydro-10-hydroxycarbamazepine	1.54525e+08	6.72309	S3a	6	(2) Fridge	0.969996	14.5098	3.04604e-07
	10,11-dihydro-10-hydroxycarbamazepine	1.59488e+08	6.72036	S3a	6	(3) Room temperature	0.969996	14.5098	3.14695e-07
	10,11-dihydro-10-hydroxycarbamazepine	1.50821e+08	6.71696	S3a	6	(4) Freezer	0.969996	14.5098	2.97078e-07
	10,11-dihydro-10-hydroxycarbamazepine	1.11264e+07	6.72956	S3b	6	(1) Freeze-thaw cycles	0.969996	14.5098	2.02184e-08
	10,11-dihydro-10-hydroxycarbamazepine	1.72195e+07	6.73198	S3b	6	(2) Fridge	0.969996	14.5098	3.17161e-08
	10,11-dihydro-10-hydroxycarbamazepine	1.744e+07	6.73175	S3b	6	(3) Room temperature	0.969996	14.5098	3.21348e-08
	10,11-dihydro-10-hydroxycarbamazepine	1.75501e+07	6.7273	S3b	6	(4) Freezer	0.969996	14.5098	3.23441e-08
	10,11-dihydro-10-hydroxycarbamazepine	1.5162e+09	6.73446	dil1	7	For calibration curve	0.935325	14.3559	2.93122e-06
	10,11-dihydro-10-hydroxycarbamazepine	8.95079e+08	6.7167	dil2	7	For calibration curve	0.935325	14.3559	1.6685e-06
	10,11-dihydro-10-hydroxycarbamazepine	2.11763e+08	6.73052	dil3	7	For calibration curve	0.935325	14.3559	3.57297e-07
	10,11-dihydro-10-hydroxycarbamazepine	1.19946e+08	6.71728	dil4	7	For calibration curve	0.935325	14.3559	1.94579e-07
	10,11-dihydro-10-hydroxycarbamazepine	2.66606e+07	6.72898	dil5	7	For calibration curve	0.935325	14.3559	3.89778e-08
	10,11-dihydro-10-hydroxycarbamazepine	5.01011e+06	6.73245	dil6	7	For calibration curve	0.935325	14.3559	6.52518e-09
	10,11-dihydro-10-hydroxycarbamazepine	1.62611e+08	6.72066	S1a	7	(1) Freeze-thaw cycles	0.935325	14.3559	2.69399e-07
	10,11-dihydro-10-hydroxycarbamazepine	1.76941e+08	6.71682	S1a	7	(2) Fridge	0.935325	14.3559	2.94857e-07
	10,11-dihydro-10-hydroxycarbamazepine	1.72401e+08	6.72794	S1a	7	(3) Room temperature	0.935325	14.3559	2.86775e-07
	10,11-dihydro-10-hydroxycarbamazepine	1.71193e+08	6.72606	S1a	7	(4) Freezer	0.935325	14.3559	2.84629e-07
	10,11-dihydro-10-hydroxycarbamazepine	1.85513e+07	6.71881	S1b	7	(1) Freeze-thaw cycles	0.935325	14.3559	2.64503e-08
	10,11-dihydro-10-hydroxycarbamazepine	1.8453e+07	6.72711	S1b	7	(2) Fridge	0.935325	14.3559	2.63005e-08
	10,11-dihydro-10-hydroxycarbamazepine	1.89156e+07	6.73531	S1b	7	(3) Room temperature	0.935325	14.3559	2.70061e-08
	10,11-dihydro-10-hydroxycarbamazepine	1.87042e+07	6.72708	S1b	7	(4) Freezer	0.935325	14.3559	2.66835e-08
	10,11-dihydro-10-hydroxycarbamazepine	1.72428e+08	6.72452	S2a	7	(1) Freeze-thaw cycles	0.935325	14.3559	2.86824e-07
	10,11-dihydro-10-hydroxycarbamazepine	1.85287e+08	6.72493	S2a	7	(2) Fridge	0.935325	14.3559	3.09752e-07
	10,11-dihydro-10-hydroxycarbamazepine	1.84119e+08	6.73144	S2a	7	(3) Room temperature	0.935325	14.3559	3.07663e-07
	10,11-dihydro-10-hydroxycarbamazepine	1.79291e+08	6.73384	S2a	7	(4) Freezer	0.935325	14.3559	2.99047e-07
	10,11-dihydro-10-hydroxycarbamazepine	1.70816e+07	6.72122	S2b	7	(1) Freeze-thaw cycles	0.935325	14.3559	2.42163e-08
	10,11-dihydro-10-hydroxycarbamazepine	2.13556e+07	6.72672	S2b	7	(2) Fridge	0.935325	14.3559	3.07466e-08
	10,11-dihydro-10-hydroxycarbamazepine	2.18631e+07	6.7225	S2b	7	(3) Room temperature	0.935325	14.3559	3.15284e-08
	10,11-dihydro-10-hydroxycarbamazepine	2.17721e+07	6.71889	S2b	7	(4) Freezer	0.935325	14.3559	3.13881e-08
	10,11-dihydro-10-hydroxycarbamazepine	1.7309e+08	6.71941	S3a	7	(1) Freeze-thaw cycles	0.935325	14.3559	2.88001e-07
	10,11-dihydro-10-hydroxycarbamazepine	1.91468e+08	6.72053	S3a	7	(2) Fridge	0.935325	14.3559	3.20811e-07
	10,11-dihydro-10-hydroxycarbamazepine	1.95693e+08	6.73243	S3a	7	(3) Room temperature	0.935325	14.3559	3.28386e-07
	10,11-dihydro-10-hydroxycarbamazepine	1.85227e+08	6.72184	S3a	7	(4) Freezer	0.935325	14.3559	3.09643e-07
	10,11-dihydro-10-hydroxycarbamazepine	1.78909e+07	6.72532	S3b	7	(1) Freeze-thaw cycles	0.935325	14.3559	2.54449e-08
	10,11-dihydro-10-hydroxycarbamazepine	2.26444e+07	6.73402	S3b	7	(2) Fridge	0.935325	14.3559	3.27346e-08
	10,11-dihydro-10-hydroxycarbamazepine	2.36438e+07	6.72921	S3b	7	(3) Room temperature	0.935325	14.3559	3.42814e-08
	10,11-dihydro-10-hydroxycarbamazepine	2.22862e+07	6.72998	S3b	7	(4) Freezer	0.935325	14.3559	3.21811e-08
	10,11-dihydro-10-hydroxycarbamazepine	1.7288e+09	6.73503	dil1	8	For calibration curve	0.94554	14.4526	3.05363e-06
	10,11-dihydro-10-hydroxycarbamazepine	9.80045e+08	6.73734	dil2	8	For calibration curve	0.94554	14.4526	1.67541e-06
	10,11-dihydro-10-hydroxycarbamazepine	2.32241e+08	6.74299	dil3	8	For calibration curve	0.94554	14.4526	3.65424e-07
	10,11-dihydro-10-hydroxycarbamazepine	1.24986e+08	6.73729	dil4	8	For calibration curve	0.94554	14.4526	1.89767e-07
	10,11-dihydro-10-hydroxycarbamazepine	2.7491e+07	6.73408	dil5	8	For calibration curve	0.94554	14.4526	3.82535e-08
	10,11-dihydro-10-hydroxycarbamazepine	5.24801e+06	6.72667	dil6	8	For calibration curve	0.94554	14.4526	6.63823e-09
	10,11-dihydro-10-hydroxycarbamazepine	1.86672e+08	6.73841	S1a	8	(1) Freeze-thaw cycles	0.94554	14.4526	2.90051e-07
	10,11-dihydro-10-hydroxycarbamazepine	1.81653e+08	6.73682	S1a	8	(2) Fridge	0.94554	14.4526	2.81809e-07
	10,11-dihydro-10-hydroxycarbamazepine	1.84471e+08	6.72653	S1a	8	(3) Room temperature	0.94554	14.4526	2.86436e-07
	10,11-dihydro-10-hydroxycarbamazepine	1.84665e+08	6.72105	S1a	8	(4) Freezer	0.94554	14.4526	2.86753e-07
	10,11-dihydro-10-hydroxycarbamazepine	1.99558e+07	6.7305	S1b	8	(1) Freeze-thaw cycles	0.94554	14.4526	2.72606e-08
	10,11-dihydro-10-hydroxycarbamazepine	1.9534e+07	6.74262	S1b	8	(2) Fridge	0.94554	14.4526	2.66517e-08
	10,11-dihydro-10-hydroxycarbamazepine	2.0202e+07	6.74177	S1b	8	(3) Room temperature	0.94554	14.4526	2.76165e-08
	10,11-dihydro-10-hydroxycarbamazepine	2.00882e+07	6.73387	S1b	8	(4) Freezer	0.94554	14.4526	2.7452e-08
	10,11-dihydro-10-hydroxycarbamazepine	1.96574e+08	6.73288	S2a	8	(1) Freeze-thaw cycles	0.94554	14.4526	3.06348e-07
	10,11-dihydro-10-hydroxycarbamazepine	2.02195e+08	6.73674	S2a	8	(2) Fridge	0.94554	14.4526	3.15619e-07
	10,11-dihydro-10-hydroxycarbamazepine	1.99957e+08	6.74248	S2a	8	(3) Room temperature	0.94554	14.4526	3.11926e-07
	10,11-dihydro-10-hydroxycarbamazepine	1.9885e+08	6.73755	S2a	8	(4) Freezer	0.94554	14.4526	3.101e-07
	10,11-dihydro-10-hydroxycarbamazepine	1.58706e+07	6.73967	S2b	8	(1) Freeze-thaw cycles	0.94554	14.4526	2.13959e-08
	10,11-dihydro-10-hydroxycarbamazepine	2.2469e+07	6.73509	S2b	8	(2) Fridge	0.94554	14.4526	3.09043e-08
	10,11-dihydro-10-hydroxycarbamazepine	2.35077e+07	6.73261	S2b	8	(3) Room temperature	0.94554	14.4526	3.24171e-08
	10,11-dihydro-10-hydroxycarbamazepine	2.30955e+07	6.72811	S2b	8	(4) Freezer	0.94554	14.4526	3.18164e-08
	10,11-dihydro-10-hydroxycarbamazepine	1.86942e+08	6.73822	S3a	8	(1) Freeze-thaw cycles	0.94554	14.4526	2.90495e-07
	10,11-dihydro-10-hydroxycarbamazepine	1.99019e+08	6.73879	S3a	8	(2) Fridge	0.94554	14.4526	3.10378e-07
	10,11-dihydro-10-hydroxycarbamazepine	2.00172e+08	6.72338	S3a	8	(3) Room temperature	0.94554	14.4526	3.1228e-07
	10,11-dihydro-10-hydroxycarbamazepine	1.99492e+08	6.72824	S3a	8	(4) Freezer	0.94554	14.4526	3.11158e-07
	10,11-dihydro-10-hydroxycarbamazepine	1.82222e+07	6.73373	S3b	8	(1) Freeze-thaw cycles	0.94554	14.4526	2.47625e-08
	10,11-dihydro-10-hydroxycarbamazepine	2.35206e+07	6.73911	S3b	8	(2) Fridge	0.94554	14.4526	3.2436e-08
	10,11-dihydro-10-hydroxycarbamazepine	2.40451e+07	6.74034	S3b	8	(3) Room temperature	0.94554	14.4526	3.32015e-08
	10,11-dihydro-10-hydroxycarbamazepine	2.18467e+07	6.74002	S3b	8	(4) Freezer	0.94554	14.4526	2.99998e-08
	10,11-dihydro-10-hydroxycarbamazepine	1.50999e+09	6.70452	dil1	10	For calibration curve	0.908515	14.1814	3.1181e-06
	10,11-dihydro-10-hydroxycarbamazepine	8.42141e+08	6.71502	dil2	10	For calibration curve	0.908515	14.1814	1.6397e-06
	10,11-dihydro-10-hydroxycarbamazepine	2.14973e+08	6.71403	dil3	10	For calibration curve	0.908515	14.1814	3.64797e-07
	10,11-dihydro-10-hydroxycarbamazepine	1.20077e+08	6.72132	dil4	10	For calibration curve	0.908515	14.1814	1.92159e-07
	10,11-dihydro-10-hydroxycarbamazepine	2.90752e+07	6.70607	dil5	10	For calibration curve	0.908515	14.1814	4.03364e-08
	10,11-dihydro-10-hydroxycarbamazepine	5.43104e+06	6.71596	dil6	10	For calibration curve	0.908515	14.1814	6.36337e-09
	10,11-dihydro-10-hydroxycarbamazepine	1.12628e+08	6.71557	S1a	10	(1) Freeze-thaw cycles	0.908515	14.1814	1.7908e-07
	10,11-dihydro-10-hydroxycarbamazepine	1.60853e+08	6.72857	S1a	10	(2) Fridge	0.908515	14.1814	2.65103e-07
	10,11-dihydro-10-hydroxycarbamazepine	1.694e+08	6.71643	S1a	10	(3) Room temperature	0.908515	14.1814	2.80648e-07
	10,11-dihydro-10-hydroxycarbamazepine	1.73615e+08	6.72226	S1a	10	(4) Freezer	0.908515	14.1814	2.88343e-07
	10,11-dihydro-10-hydroxycarbamazepine	9.94862e+06	6.70632	S1b	10	(1) Freeze-thaw cycles	0.908515	14.1814	1.2389e-08
	10,11-dihydro-10-hydroxycarbamazepine	1.88092e+07	6.71106	S1b	10	(2) Fridge	0.908515	14.1814	2.49746e-08
	10,11-dihydro-10-hydroxycarbamazepine	1.99745e+07	6.72026	S1b	10	(3) Room temperature	0.908515	14.1814	2.66829e-08
	10,11-dihydro-10-hydroxycarbamazepine	2.0884e+07	6.72024	S1b	10	(4) Freezer	0.908515	14.1814	2.80232e-08
	10,11-dihydro-10-hydroxycarbamazepine	1.49787e+08	6.71215	S2a	10	(1) Freeze-thaw cycles	0.908515	14.1814	2.45099e-07
	10,11-dihydro-10-hydroxycarbamazepine	1.71001e+08	6.72508	S2a	10	(2) Fridge	0.908515	14.1814	2.83569e-07
	10,11-dihydro-10-hydroxycarbamazepine	1.77354e+08	6.71541	S2a	10	(3) Room temperature	0.908515	14.1814	2.95187e-07
	10,11-dihydro-10-hydroxycarbamazepine	1.87511e+08	6.71945	S2a	10	(4) Freezer	0.908515	14.1814	3.13847e-07
	10,11-dihydro-10-hydroxycarbamazepine	1.47433e+07	6.71688	S2b	10	(1) Freeze-thaw cycles	0.908515	14.1814	1.91017e-08
	10,11-dihydro-10-hydroxycarbamazepine	2.07956e+07	6.71512	S2b	10	(2) Fridge	0.908515	14.1814	2.78927e-08
	10,11-dihydro-10-hydroxycarbamazepine	2.22875e+07	6.7233	S2b	10	(3) Room temperature	0.908515	14.1814	3.0103e-08
	10,11-dihydro-10-hydroxycarbamazepine	2.22666e+07	6.70686	S2b	10	(4) Freezer	0.908515	14.1814	3.00719e-08
	10,11-dihydro-10-hydroxycarbamazepine	1.60262e+08	6.70995	S3a	10	(1) Freeze-thaw cycles	0.908515	14.1814	2.6403e-07
	10,11-dihydro-10-hydroxycarbamazepine	1.78086e+08	6.7205	S3a	10	(2) Fridge	0.908515	14.1814	2.96528e-07
	10,11-dihydro-10-hydroxycarbamazepine	1.79757e+08	6.72253	S3a	10	(3) Room temperature	0.908515	14.1814	2.99592e-07
	10,11-dihydro-10-hydroxycarbamazepine	1.84283e+08	6.71839	S3a	10	(4) Freezer	0.908515	14.1814	3.07904e-07
	10,11-dihydro-10-hydroxycarbamazepine	1.85861e+07	6.71399	S3b	10	(1) Freeze-thaw cycles	0.908515	14.1814	2.46487e-08
	10,11-dihydro-10-hydroxycarbamazepine	2.13544e+07	6.70835	S3b	10	(2) Fridge	0.908515	14.1814	2.87188e-08
	10,11-dihydro-10-hydroxycarbamazepine	2.31329e+07	6.71308	S3b	10	(3) Room temperature	0.908515	14.1814	3.13622e-08
	10,11-dihydro-10-hydroxycarbamazepine	2.25463e+07	6.72167	S3b	10	(4) Freezer	0.908515	14.1814	3.04881e-08
	10,11-dihydro-10-hydroxycarbamazepine	1.39465e+09	6.69925	dil1	12	For calibration curve	0.958561	14.4515	2.9079e-06
	10,11-dihydro-10-hydroxycarbamazepine	8.1797e+08	6.6984	dil2	12	For calibration curve	0.958561	14.4515	1.66662e-06
	10,11-dihydro-10-hydroxycarbamazepine	1.9176e+08	6.71044	dil3	12	For calibration curve	0.958561	14.4515	3.66964e-07
	10,11-dihydro-10-hydroxycarbamazepine	1.02535e+08	6.70546	dil4	12	For calibration curve	0.958561	14.4515	1.90978e-07
	10,11-dihydro-10-hydroxycarbamazepine	2.18504e+07	6.70674	dil5	12	For calibration curve	0.958561	14.4515	3.80666e-08
	10,11-dihydro-10-hydroxycarbamazepine	4.09477e+06	6.71121	dil6	12	For calibration curve	0.958561	14.4515	6.63552e-09
	10,11-dihydro-10-hydroxycarbamazepine	1.49048e+08	6.71667	S1a	12	(1) Freeze-thaw cycles	0.958561	14.4515	2.82136e-07
	10,11-dihydro-10-hydroxycarbamazepine	1.46279e+08	6.71137	S1a	12	(2) Fridge	0.958561	14.4515	2.76671e-07
	10,11-dihydro-10-hydroxycarbamazepine	1.51266e+08	6.70647	S1a	12	(3) Room temperature	0.958561	14.4515	2.86517e-07
	10,11-dihydro-10-hydroxycarbamazepine	1.45167e+08	6.70947	S1a	12	(4) Freezer	0.958561	14.4515	2.74476e-07
	10,11-dihydro-10-hydroxycarbamazepine	1.48331e+07	6.71523	S1b	12	(1) Freeze-thaw cycles	0.958561	14.4515	2.54123e-08
	10,11-dihydro-10-hydroxycarbamazepine	1.62887e+07	6.71064	S1b	12	(2) Fridge	0.958561	14.4515	2.80192e-08
	10,11-dihydro-10-hydroxycarbamazepine	1.63878e+07	6.70503	S1b	12	(3) Room temperature	0.958561	14.4515	2.81971e-08
	10,11-dihydro-10-hydroxycarbamazepine	1.54596e+07	6.70567	S1b	12	(4) Freezer	0.958561	14.4515	2.65331e-08
	10,11-dihydro-10-hydroxycarbamazepine	1.4821e+08	6.7122	S2a	12	(1) Freeze-thaw cycles	0.958561	14.4515	2.80481e-07
	10,11-dihydro-10-hydroxycarbamazepine	1.48861e+08	6.70879	S2a	12	(2) Fridge	0.958561	14.4515	2.81767e-07
	10,11-dihydro-10-hydroxycarbamazepine	1.57516e+08	6.69899	S2a	12	(3) Room temperature	0.958561	14.4515	2.9888e-07
	10,11-dihydro-10-hydroxycarbamazepine	1.62323e+08	6.70725	S2a	12	(4) Freezer	0.958561	14.4515	3.084e-07
	10,11-dihydro-10-hydroxycarbamazepine	1.30494e+07	6.7051	S2b	12	(1) Freeze-thaw cycles	0.958561	14.4515	2.22329e-08
	10,11-dihydro-10-hydroxycarbamazepine	1.62332e+07	6.72381	S2b	12	(2) Fridge	0.958561	14.4515	2.79196e-08
	10,11-dihydro-10-hydroxycarbamazepine	1.71999e+07	6.71135	S2b	12	(3) Room temperature	0.958561	14.4515	2.96563e-08
	10,11-dihydro-10-hydroxycarbamazepine	1.78348e+07	6.70721	S2b	12	(4) Freezer	0.958561	14.4515	3.07992e-08
	10,11-dihydro-10-hydroxycarbamazepine	1.53918e+08	6.71024	S3a	12	(1) Freeze-thaw cycles	0.958561	14.4515	2.91759e-07
	10,11-dihydro-10-hydroxycarbamazepine	1.56994e+08	6.7146	S3a	12	(2) Fridge	0.958561	14.4515	2.97845e-07
	10,11-dihydro-10-hydroxycarbamazepine	1.59198e+08	6.70251	S3a	12	(3) Room temperature	0.958561	14.4515	3.02209e-07
	10,11-dihydro-10-hydroxycarbamazepine	1.59779e+08	6.70593	S3a	12	(4) Freezer	0.958561	14.4515	3.0336e-07
	10,11-dihydro-10-hydroxycarbamazepine	1.50131e+07	6.71903	S3b	12	(1) Freeze-thaw cycles	0.958561	14.4515	2.57341e-08
	10,11-dihydro-10-hydroxycarbamazepine	1.72018e+07	6.70416	S3b	12	(2) Fridge	0.958561	14.4515	2.96596e-08
	10,11-dihydro-10-hydroxycarbamazepine	1.80011e+07	6.70356	S3b	12	(3) Room temperature	0.958561	14.4515	3.10989e-08
	10,11-dihydro-10-hydroxycarbamazepine	1.77064e+07	6.71004	S3b	12	(4) Freezer	0.958561	14.4515	3.05679e-08
	10,11-dihydro-10-hydroxycarbamazepine	1.26603e+09	6.72189	dil1	14	For calibration curve	0.986205	14.5472	3.01381e-06
	10,11-dihydro-10-hydroxycarbamazepine	7.21311e+08	6.71457	dil2	14	For calibration curve	0.986205	14.5472	1.70363e-06
	10,11-dihydro-10-hydroxycarbamazepine	1.51897e+08	6.71995	dil3	14	For calibration curve	0.986205	14.5472	3.51025e-07
	10,11-dihydro-10-hydroxycarbamazepine	8.3102e+07	6.72916	dil4	14	For calibration curve	0.986205	14.5472	1.9043e-07
	10,11-dihydro-10-hydroxycarbamazepine	1.76393e+07	6.72313	dil5	14	For calibration curve	0.986205	14.5472	3.95539e-08
	10,11-dihydro-10-hydroxycarbamazepine	2.99425e+06	6.72488	dil6	14	For calibration curve	0.986205	14.5472	6.54973e-09
	10,11-dihydro-10-hydroxycarbamazepine	7.5508e+07	6.72951	S1a	14	(1) Freeze-thaw cycles	0.986205	14.5472	1.72797e-07
	10,11-dihydro-10-hydroxycarbamazepine	9.87497e+07	6.73104	S1a	14	(2) Fridge	0.986205	14.5472	2.26834e-07
	10,11-dihydro-10-hydroxycarbamazepine	1.06323e+08	6.73317	S1a	14	(3) Room temperature	0.986205	14.5472	2.44482e-07
	10,11-dihydro-10-hydroxycarbamazepine	1.13578e+08	6.73197	S1a	14	(4) Freezer	0.986205	14.5472	2.61407e-07
	10,11-dihydro-10-hydroxycarbamazepine	6.38772e+06	6.71321	S1b	14	(1) Freeze-thaw cycles	0.986205	14.5472	1.41216e-08
	10,11-dihydro-10-hydroxycarbamazepine	1.02377e+07	6.7157	S1b	14	(2) Fridge	0.986205	14.5472	2.27828e-08
	10,11-dihydro-10-hydroxycarbamazepine	1.15817e+07	6.72786	S1b	14	(3) Room temperature	0.986205	14.5472	2.58181e-08
	10,11-dihydro-10-hydroxycarbamazepine	1.27418e+07	6.71974	S1b	14	(4) Freezer	0.986205	14.5472	2.84421e-08
	10,11-dihydro-10-hydroxycarbamazepine	8.72682e+07	6.73086	S2a	14	(1) Freeze-thaw cycles	0.986205	14.5472	2.00114e-07
	10,11-dihydro-10-hydroxycarbamazepine	1.08234e+08	6.72843	S2a	14	(2) Fridge	0.986205	14.5472	2.4894e-07
	10,11-dihydro-10-hydroxycarbamazepine	1.34599e+08	6.72395	S2a	14	(3) Room temperature	0.986205	14.5472	3.10525e-07
	10,11-dihydro-10-hydroxycarbamazepine	1.30091e+08	6.72433	S2a	14	(4) Freezer	0.986205	14.5472	2.99982e-07
	10,11-dihydro-10-hydroxycarbamazepine	7.99289e+06	6.73032	S2b	14	(1) Freeze-thaw cycles	0.986205	14.5472	1.77257e-08
	10,11-dihydro-10-hydroxycarbamazepine	1.11029e+07	6.72194	S2b	14	(2) Fridge	0.986205	14.5472	2.47362e-08
	10,11-dihydro-10-hydroxycarbamazepine	1.40498e+07	6.71968	S2b	14	(3) Room temperature	0.986205	14.5472	3.14048e-08
	10,11-dihydro-10-hydroxycarbamazepine	1.18628e+07	6.7354	S2b	14	(4) Freezer	0.986205	14.5472	2.64538e-08
	10,11-dihydro-10-hydroxycarbamazepine	8.79364e+07	6.72949	S3a	14	(1) Freeze-thaw cycles	0.986205	14.5472	2.01668e-07
	10,11-dihydro-10-hydroxycarbamazepine	1.12177e+08	6.72768	S3a	14	(2) Fridge	0.986205	14.5472	2.58137e-07
	10,11-dihydro-10-hydroxycarbamazepine	1.35068e+08	6.72722	S3a	14	(3) Room temperature	0.986205	14.5472	3.11621e-07
	10,11-dihydro-10-hydroxycarbamazepine	1.29947e+08	6.71607	S3a	14	(4) Freezer	0.986205	14.5472	2.99646e-07
	10,11-dihydro-10-hydroxycarbamazepine	8.8069e+06	6.7216	S3b	14	(1) Freeze-thaw cycles	0.986205	14.5472	1.95575e-08
	10,11-dihydro-10-hydroxycarbamazepine	1.15169e+07	6.72531	S3b	14	(2) Fridge	0.986205	14.5472	2.56716e-08
	10,11-dihydro-10-hydroxycarbamazepine	1.43506e+07	6.72427	S3b	14	(3) Room temperature	0.986205	14.5472	3.20868e-08
	10,11-dihydro-10-hydroxycarbamazepine	1.34172e+07	6.72028	S3b	14	(4) Freezer	0.986205	14.5472	2.99715e-08
	2-(methylthio)benzothiazole	2.81996e+07	11.3128	S1a	0	(1) Freeze-thaw cycles	1.08504	14.1622	6.51726e-07
	2-(methylthio)benzothiazole	2.81996e+07	11.3128	S1a	0	(2) Fridge	1.08504	14.1622	6.51726e-07
	2-(methylthio)benzothiazole	2.81996e+07	11.3128	S1a	0	(3) Room temperature	1.08504	14.1622	6.51726e-07
	2-(methylthio)benzothiazole	2.81996e+07	11.3128	S1a	0	(4) Freezer	1.08504	14.1622	6.51726e-07
	2-(methylthio)benzothiazole	2.79698e+06	11.3053	S1b	0	(1) Freeze-thaw cycles	1.08504	14.1622	7.74753e-08
	2-(methylthio)benzothiazole	2.79698e+06	11.3053	S1b	0	(2) Fridge	1.08504	14.1622	7.74753e-08
	2-(methylthio)benzothiazole	2.79698e+06	11.3053	S1b	0	(3) Room temperature	1.08504	14.1622	7.74753e-08
	2-(methylthio)benzothiazole	2.79698e+06	11.3053	S1b	0	(4) Freezer	1.08504	14.1622	7.74753e-08
	2-(methylthio)benzothiazole	2.79587e+07	11.3143	S2a	0	(1) Freeze-thaw cycles	1.08504	14.1622	6.46594e-07
	2-(methylthio)benzothiazole	2.79587e+07	11.3143	S2a	0	(2) Fridge	1.08504	14.1622	6.46594e-07
	2-(methylthio)benzothiazole	2.79587e+07	11.3143	S2a	0	(3) Room temperature	1.08504	14.1622	6.46594e-07
	2-(methylthio)benzothiazole	2.79587e+07	11.3143	S2a	0	(4) Freezer	1.08504	14.1622	6.46594e-07
	2-(methylthio)benzothiazole	2.63939e+06	11.3093	S2b	0	(1) Freeze-thaw cycles	1.08504	14.1622	7.34433e-08
	2-(methylthio)benzothiazole	2.63939e+06	11.3093	S2b	0	(2) Fridge	1.08504	14.1622	7.34433e-08
	2-(methylthio)benzothiazole	2.63939e+06	11.3093	S2b	0	(3) Room temperature	1.08504	14.1622	7.34433e-08
	2-(methylthio)benzothiazole	2.63939e+06	11.3093	S2b	0	(4) Freezer	1.08504	14.1622	7.34433e-08
	2-(methylthio)benzothiazole	2.84885e+07	11.313	S3a	0	(1) Freeze-thaw cycles	1.08504	14.1622	6.57877e-07
	2-(methylthio)benzothiazole	2.84885e+07	11.313	S3a	0	(2) Fridge	1.08504	14.1622	6.57877e-07
	2-(methylthio)benzothiazole	2.84885e+07	11.313	S3a	0	(3) Room temperature	1.08504	14.1622	6.57877e-07
	2-(methylthio)benzothiazole	2.84885e+07	11.313	S3a	0	(4) Freezer	1.08504	14.1622	6.57877e-07
	2-(methylthio)benzothiazole	2.61268e+06	11.3191	S3b	0	(1) Freeze-thaw cycles	1.08504	14.1622	7.2758e-08
	2-(methylthio)benzothiazole	2.61268e+06	11.3191	S3b	0	(2) Fridge	1.08504	14.1622	7.2758e-08
	2-(methylthio)benzothiazole	2.61268e+06	11.3191	S3b	0	(3) Room temperature	1.08504	14.1622	7.2758e-08
	2-(methylthio)benzothiazole	2.61268e+06	11.3191	S3b	0	(4) Freezer	1.08504	14.1622	7.2758e-08
	2-(methylthio)benzothiazole	1.04658e+09	11.3088	dil1	1	For calibration curve	1.07219	14.7408	4.61519e-06
	2-(methylthio)benzothiazole	5.10047e+08	11.3117	dil2	1	For calibration curve	1.07219	14.7408	2.36071e-06
	2-(methylthio)benzothiazole	9.84906e+07	11.3076	dil3	1	For calibration curve	1.07219	14.7408	5.09231e-07
	2-(methylthio)benzothiazole	5.05753e+07	11.3242	dil4	1	For calibration curve	1.07219	14.7408	2.73493e-07
	2-(methylthio)benzothiazole	8.44129e+06	11.3156	dil5	1	For calibration curve	1.07219	14.7408	5.14953e-08
	2-(methylthio)benzothiazole	1.38305e+06	11.3097	dil6	1	For calibration curve	1.07219	14.7408	9.52992e-09
	2-(methylthio)benzothiazole	1.28879e+08	11.3034	S1a	1	(1) Freeze-thaw cycles	1.07219	14.7408	6.54391e-07
	2-(methylthio)benzothiazole	1.36823e+08	11.3136	S1a	1	(2) Fridge	1.07219	14.7408	6.91937e-07
	2-(methylthio)benzothiazole	1.20919e+08	11.3186	S1a	1	(3) Room temperature	1.07219	14.7408	6.16616e-07
	2-(methylthio)benzothiazole	1.28879e+08	11.3034	S1a	1	(4) Freezer	1.07219	14.7408	6.54391e-07
	2-(methylthio)benzothiazole	1.25918e+07	11.3082	S1b	1	(1) Freeze-thaw cycles	1.07219	14.7408	7.47743e-08
	2-(methylthio)benzothiazole	1.29953e+07	11.3139	S1b	1	(2) Fridge	1.07219	14.7408	7.70067e-08
	2-(methylthio)benzothiazole	1.22624e+07	11.3237	S1b	1	(3) Room temperature	1.07219	14.7408	7.29482e-08
	2-(methylthio)benzothiazole	1.25918e+07	11.3082	S1b	1	(4) Freezer	1.07219	14.7408	7.47743e-08
	2-(methylthio)benzothiazole	1.26412e+08	11.3165	S2a	1	(1) Freeze-thaw cycles	1.07219	14.7408	6.42703e-07
	2-(methylthio)benzothiazole	1.3523e+08	11.3109	S2a	1	(2) Fridge	1.07219	14.7408	6.8442e-07
	2-(methylthio)benzothiazole	1.2233e+08	11.3236	S2a	1	(3) Room temperature	1.07219	14.7408	6.23324e-07
	2-(methylthio)benzothiazole	1.26412e+08	11.3165	S2a	1	(4) Freezer	1.07219	14.7408	6.42703e-07
	2-(methylthio)benzothiazole	1.3362e+07	11.3129	S2b	1	(1) Freeze-thaw cycles	1.07219	14.7408	7.90314e-08
	2-(methylthio)benzothiazole	1.27083e+07	11.3057	S2b	1	(2) Fridge	1.07219	14.7408	7.54197e-08
	2-(methylthio)benzothiazole	1.23068e+07	11.3243	S2b	1	(3) Room temperature	1.07219	14.7408	7.31945e-08
	2-(methylthio)benzothiazole	1.3362e+07	11.3129	S2b	1	(4) Freezer	1.07219	14.7408	7.90314e-08
	2-(methylthio)benzothiazole	1.38011e+08	11.3201	S3a	1	(1) Freeze-thaw cycles	1.07219	14.7408	6.9754e-07
	2-(methylthio)benzothiazole	1.37989e+08	11.3102	S3a	1	(2) Fridge	1.07219	14.7408	6.97433e-07
	2-(methylthio)benzothiazole	1.2223e+08	11.3184	S3a	1	(3) Room temperature	1.07219	14.7408	6.2285e-07
	2-(methylthio)benzothiazole	1.38011e+08	11.3201	S3a	1	(4) Freezer	1.07219	14.7408	6.9754e-07
	2-(methylthio)benzothiazole	1.38617e+07	11.3216	S3b	1	(1) Freeze-thaw cycles	1.07219	14.7408	8.17846e-08
	2-(methylthio)benzothiazole	1.21566e+07	11.3099	S3b	1	(2) Fridge	1.07219	14.7408	7.2361e-08
	2-(methylthio)benzothiazole	1.18099e+07	11.3135	S3b	1	(3) Room temperature	1.07219	14.7408	7.04346e-08
	2-(methylthio)benzothiazole	1.38617e+07	11.3216	S3b	1	(4) Freezer	1.07219	14.7408	8.17846e-08
	2-(methylthio)benzothiazole	9.94545e+08	11.3134	dil1	2	For calibration curve	1.0231	14.4494	4.69178e-06
	2-(methylthio)benzothiazole	4.92303e+08	11.3226	dil2	2	For calibration curve	1.0231	14.4494	2.35961e-06
	2-(methylthio)benzothiazole	9.77454e+07	11.3237	dil3	2	For calibration curve	1.0231	14.4494	4.8591e-07
	2-(methylthio)benzothiazole	5.58615e+07	11.3138	dil4	2	For calibration curve	1.0231	14.4494	2.81227e-07
	2-(methylthio)benzothiazole	1.04557e+07	11.3084	dil5	2	For calibration curve	1.0231	14.4494	5.46673e-08
	2-(methylthio)benzothiazole	1.67988e+06	11.3138	dil6	2	For calibration curve	1.0231	14.4494	9.15336e-09
	2-(methylthio)benzothiazole	1.34272e+08	11.312	S1a	2	(1) Freeze-thaw cycles	1.0231	14.4494	6.62725e-07
	2-(methylthio)benzothiazole	1.33866e+08	11.3378	S1a	2	(2) Fridge	1.0231	14.4494	6.60762e-07
	2-(methylthio)benzothiazole	1.24252e+08	11.3144	S1a	2	(3) Room temperature	1.0231	14.4494	6.14343e-07
	2-(methylthio)benzothiazole	1.30894e+08	11.3272	S1a	2	(4) Freezer	1.0231	14.4494	6.46422e-07
	2-(methylthio)benzothiazole	1.21934e+07	11.3108	S1b	2	(1) Freeze-thaw cycles	1.0231	14.4494	6.35318e-08
	2-(methylthio)benzothiazole	1.27158e+07	11.3317	S1b	2	(2) Fridge	1.0231	14.4494	6.61911e-08
	2-(methylthio)benzothiazole	1.22139e+07	11.32	S1b	2	(3) Room temperature	1.0231	14.4494	6.36364e-08
	2-(methylthio)benzothiazole	1.32285e+07	11.3204	S1b	2	(4) Freezer	1.0231	14.4494	6.87986e-08
	2-(methylthio)benzothiazole	1.31554e+08	11.316	S2a	2	(1) Freeze-thaw cycles	1.0231	14.4494	6.49605e-07
	2-(methylthio)benzothiazole	1.27997e+08	11.3274	S2a	2	(2) Fridge	1.0231	14.4494	6.32435e-07
	2-(methylthio)benzothiazole	1.25166e+08	11.3149	S2a	2	(3) Room temperature	1.0231	14.4494	6.18756e-07
	2-(methylthio)benzothiazole	1.33107e+08	11.3149	S2a	2	(4) Freezer	1.0231	14.4494	6.57101e-07
	2-(methylthio)benzothiazole	1.26737e+07	11.313	S2b	2	(1) Freeze-thaw cycles	1.0231	14.4494	6.59771e-08
	2-(methylthio)benzothiazole	1.32027e+07	11.326	S2b	2	(2) Fridge	1.0231	14.4494	6.86675e-08
	2-(methylthio)benzothiazole	1.20322e+07	11.3307	S2b	2	(3) Room temperature	1.0231	14.4494	6.27107e-08
	2-(methylthio)benzothiazole	1.32017e+07	11.3136	S2b	2	(4) Freezer	1.0231	14.4494	6.86623e-08
	2-(methylthio)benzothiazole	1.32423e+08	11.32	S3a	2	(1) Freeze-thaw cycles	1.0231	14.4494	6.53801e-07
	2-(methylthio)benzothiazole	1.29341e+08	11.3094	S3a	2	(2) Fridge	1.0231	14.4494	6.38924e-07
	2-(methylthio)benzothiazole	1.19409e+08	11.3144	S3a	2	(3) Room temperature	1.0231	14.4494	5.90928e-07
	2-(methylthio)benzothiazole	1.30788e+08	11.3184	S3a	2	(4) Freezer	1.0231	14.4494	6.4591e-07
	2-(methylthio)benzothiazole	1.28647e+07	11.3233	S3b	2	(1) Freeze-thaw cycles	1.0231	14.4494	6.69486e-08
	2-(methylthio)benzothiazole	1.26699e+07	11.3261	S3b	2	(2) Fridge	1.0231	14.4494	6.59574e-08
	2-(methylthio)benzothiazole	1.19934e+07	11.3189	S3b	2	(3) Room temperature	1.0231	14.4494	6.25133e-08
	2-(methylthio)benzothiazole	1.31127e+07	11.3279	S3b	2	(4) Freezer	1.0231	14.4494	6.82096e-08
	2-(methylthio)benzothiazole	9.87678e+08	11.3162	dil1	3	For calibration curve	1.0309	14.4698	4.88573e-06
	2-(methylthio)benzothiazole	4.80049e+08	11.3145	dil2	3	For calibration curve	1.0309	14.4698	2.42656e-06
	2-(methylthio)benzothiazole	9.65111e+07	11.3272	dil3	3	For calibration curve	1.0309	14.4698	5.11878e-07
	2-(methylthio)benzothiazole	4.88879e+07	11.3156	dil4	3	For calibration curve	1.0309	14.4698	2.64634e-07
	2-(methylthio)benzothiazole	8.66849e+06	11.3138	dil5	3	For calibration curve	1.0309	14.4698	4.94203e-08
	2-(methylthio)benzothiazole	1.6579e+06	11.3231	dil6	3	For calibration curve	1.0309	14.4698	9.93237e-09
	2-(methylthio)benzothiazole	1.25318e+08	11.3298	S1a	3	(1) Freeze-thaw cycles	1.0309	14.4698	6.59479e-07
	2-(methylthio)benzothiazole	1.27599e+08	11.3118	S1a	3	(2) Fridge	1.0309	14.4698	6.71124e-07
	2-(methylthio)benzothiazole	1.23864e+08	11.3105	S1a	3	(3) Room temperature	1.0309	14.4698	6.52059e-07
	2-(methylthio)benzothiazole	1.30699e+08	11.3205	S1a	3	(4) Freezer	1.0309	14.4698	6.8693e-07
	2-(methylthio)benzothiazole	1.0525e+07	11.3257	S1b	3	(1) Freeze-thaw cycles	1.0309	14.4698	5.96567e-08
	2-(methylthio)benzothiazole	1.26342e+07	11.3124	S1b	3	(2) Fridge	1.0309	14.4698	7.12204e-08
	2-(methylthio)benzothiazole	1.20386e+07	11.3201	S1b	3	(3) Room temperature	1.0309	14.4698	6.79613e-08
	2-(methylthio)benzothiazole	1.32902e+07	11.3198	S1b	3	(4) Freezer	1.0309	14.4698	7.48051e-08
	2-(methylthio)benzothiazole	1.26828e+08	11.3062	S2a	3	(1) Freeze-thaw cycles	1.0309	14.4698	6.6719e-07
	2-(methylthio)benzothiazole	1.27495e+08	11.3151	S2a	3	(2) Fridge	1.0309	14.4698	6.70594e-07
	2-(methylthio)benzothiazole	1.21888e+08	11.3187	S2a	3	(3) Room temperature	1.0309	14.4698	6.41967e-07
	2-(methylthio)benzothiazole	1.31071e+08	11.3252	S2a	3	(4) Freezer	1.0309	14.4698	6.88828e-07
	2-(methylthio)benzothiazole	8.76713e+06	11.3251	S2b	3	(1) Freeze-thaw cycles	1.0309	14.4698	4.99657e-08
	2-(methylthio)benzothiazole	1.23264e+07	11.326	S2b	3	(2) Fridge	1.0309	14.4698	6.95369e-08
	2-(methylthio)benzothiazole	1.18341e+07	11.3068	S2b	3	(3) Room temperature	1.0309	14.4698	6.68412e-08
	2-(methylthio)benzothiazole	1.3164e+07	11.3158	S2b	3	(4) Freezer	1.0309	14.4698	7.41156e-08
	2-(methylthio)benzothiazole	1.22324e+08	11.3097	S3a	3	(1) Freeze-thaw cycles	1.0309	14.4698	6.44192e-07
	2-(methylthio)benzothiazole	1.31486e+08	11.3206	S3a	3	(2) Fridge	1.0309	14.4698	6.90945e-07
	2-(methylthio)benzothiazole	1.21241e+08	11.3217	S3a	3	(3) Room temperature	1.0309	14.4698	6.3866e-07
	2-(methylthio)benzothiazole	1.29996e+08	11.3263	S3a	3	(4) Freezer	1.0309	14.4698	6.83348e-07
	2-(methylthio)benzothiazole	1.05146e+07	11.3145	S3b	3	(1) Freeze-thaw cycles	1.0309	14.4698	5.95993e-08
	2-(methylthio)benzothiazole	1.26339e+07	11.3235	S3b	3	(2) Fridge	1.0309	14.4698	7.12187e-08
	2-(methylthio)benzothiazole	1.21514e+07	11.3265	S3b	3	(3) Room temperature	1.0309	14.4698	6.85789e-08
	2-(methylthio)benzothiazole	1.2572e+07	11.3278	S3b	3	(4) Freezer	1.0309	14.4698	7.08803e-08
	2-(methylthio)benzothiazole	526509	11.3403	cal5	4	(3) Room temperature	1.05787	14.3809	6.51921e-09
	2-(methylthio)benzothiazole	5.61735e+08	11.351	dil1	4	For calibration curve	1.05787	14.3809	4.74976e-06
	2-(methylthio)benzothiazole	2.75096e+08	11.3465	dil2	4	For calibration curve	1.05787	14.3809	2.41872e-06
	2-(methylthio)benzothiazole	4.97299e+07	11.3483	dil3	4	For calibration curve	1.05787	14.3809	4.80127e-07
	2-(methylthio)benzothiazole	2.80636e+07	11.34	dil4	4	For calibration curve	1.05787	14.3809	2.79559e-07
	2-(methylthio)benzothiazole	4.76677e+06	11.333	dil5	4	For calibration curve	1.05787	14.3809	5.23205e-08
	2-(methylthio)benzothiazole	784053	11.3356	dil6	4	For calibration curve	1.05787	14.3809	9.49893e-09
	2-(methylthio)benzothiazole	5.14101e+07	11.3279	S1a	4	(1) Freeze-thaw cycles	1.05787	14.3809	4.95447e-07
	2-(methylthio)benzothiazole	5.91668e+07	11.3232	S1a	4	(2) Fridge	1.05787	14.3809	5.65833e-07
	2-(methylthio)benzothiazole	6.16597e+07	11.3236	S1a	4	(3) Room temperature	1.05787	14.3809	5.88344e-07
	2-(methylthio)benzothiazole	6.33462e+07	11.342	S1a	4	(4) Freezer	1.05787	14.3809	6.03544e-07
	2-(methylthio)benzothiazole	4.80836e+06	11.3336	S1b	4	(1) Freeze-thaw cycles	1.05787	14.3809	5.2752e-08
	2-(methylthio)benzothiazole	6.31806e+06	11.3359	S1b	4	(2) Fridge	1.05787	14.3809	6.82871e-08
	2-(methylthio)benzothiazole	5.8846e+06	11.3265	S1b	4	(3) Room temperature	1.05787	14.3809	6.38499e-08
	2-(methylthio)benzothiazole	6.22048e+06	11.3396	S1b	4	(4) Freezer	1.05787	14.3809	6.72897e-08
	2-(methylthio)benzothiazole	5.53313e+07	11.3476	S2a	4	(1) Freeze-thaw cycles	1.05787	14.3809	5.31097e-07
	2-(methylthio)benzothiazole	6.36375e+07	11.3262	S2a	4	(2) Fridge	1.05787	14.3809	6.06168e-07
	2-(methylthio)benzothiazole	6.10114e+07	11.3431	S2a	4	(3) Room temperature	1.05787	14.3809	5.82495e-07
	2-(methylthio)benzothiazole	6.98742e+07	11.3185	S2a	4	(4) Freezer	1.05787	14.3809	6.62179e-07
	2-(methylthio)benzothiazole	4.66235e+06	11.3427	S2b	4	(1) Freeze-thaw cycles	1.05787	14.3809	5.12365e-08
	2-(methylthio)benzothiazole	5.95677e+06	11.3239	S2b	4	(2) Fridge	1.05787	14.3809	6.45898e-08
	2-(methylthio)benzothiazole	6.01194e+06	11.3372	S2b	4	(3) Room temperature	1.05787	14.3809	6.51552e-08
	2-(methylthio)benzothiazole	6.36112e+06	11.3372	S2b	4	(4) Freezer	1.05787	14.3809	6.87269e-08
	2-(methylthio)benzothiazole	5.61003e+07	11.3116	S3a	4	(1) Freeze-thaw cycles	1.05787	14.3809	5.38071e-07
	2-(methylthio)benzothiazole	6.46319e+07	11.3517	S3a	4	(2) Fridge	1.05787	14.3809	6.15117e-07
	2-(methylthio)benzothiazole	6.32074e+07	11.3462	S3a	4	(3) Room temperature	1.05787	14.3809	6.02294e-07
	2-(methylthio)benzothiazole	6.42204e+07	11.3367	S3a	4	(4) Freezer	1.05787	14.3809	6.11415e-07
	2-(methylthio)benzothiazole	4.7251e+06	11.3345	S3b	4	(1) Freeze-thaw cycles	1.05787	14.3809	5.18881e-08
	2-(methylthio)benzothiazole	6.38901e+06	11.3267	S3b	4	(2) Fridge	1.05787	14.3809	6.90117e-08
	2-(methylthio)benzothiazole	5.47477e+06	11.3445	S3b	4	(3) Room temperature	1.05787	14.3809	5.96382e-08
	2-(methylthio)benzothiazole	6.24368e+06	11.3249	S3b	4	(4) Freezer	1.05787	14.3809	6.75269e-08
	2-(methylthio)benzothiazole	4.88294e+06	11.4228	cal5	5	(3) Room temperature	1.03474	14.3553	3.89734e-08
	2-(methylthio)benzothiazole	7.11765e+08	11.3849	dil1	5	For calibration curve	1.03474	14.3553	4.80601e-06
	2-(methylthio)benzothiazole	3.49686e+08	11.4008	dil2	5	For calibration curve	1.03474	14.3553	2.41818e-06
	2-(methylthio)benzothiazole	6.67956e+07	11.3746	dil3	5	For calibration curve	1.03474	14.3553	4.88308e-07
	2-(methylthio)benzothiazole	3.82393e+07	11.3951	dil4	5	For calibration curve	1.03474	14.3553	2.84832e-07
	2-(methylthio)benzothiazole	6.11112e+06	11.3907	dil5	5	For calibration curve	1.03474	14.3553	4.84101e-08
	2-(methylthio)benzothiazole	1.18388e+06	11.4013	dil6	5	For calibration curve	1.03474	14.3553	9.90955e-09
	2-(methylthio)benzothiazole	6.98403e+07	11.4203	S1a	5	(1) Freeze-thaw cycles	1.03474	14.3553	5.09803e-07
	2-(methylthio)benzothiazole	7.81755e+07	11.45	S1a	5	(2) Fridge	1.03474	14.3553	5.6849e-07
	2-(methylthio)benzothiazole	7.89444e+07	11.4218	S1a	5	(3) Room temperature	1.03474	14.3553	5.73893e-07
	2-(methylthio)benzothiazole	8.71952e+07	11.3917	S1a	5	(4) Freezer	1.03474	14.3553	6.31761e-07
	2-(methylthio)benzothiazole	6.66097e+06	11.4264	S1b	5	(1) Freeze-thaw cycles	1.03474	14.3553	5.26135e-08
	2-(methylthio)benzothiazole	8.00007e+06	11.4488	S1b	5	(2) Fridge	1.03474	14.3553	6.28033e-08
	2-(methylthio)benzothiazole	7.48442e+06	11.4302	S1b	5	(3) Room temperature	1.03474	14.3553	5.88869e-08
	2-(methylthio)benzothiazole	8.46621e+06	11.4087	S1b	5	(4) Freezer	1.03474	14.3553	6.63364e-08
	2-(methylthio)benzothiazole	7.63726e+07	11.4456	S2a	5	(1) Freeze-thaw cycles	1.03474	14.3553	5.55815e-07
	2-(methylthio)benzothiazole	8.2129e+07	11.4322	S2a	5	(2) Fridge	1.03474	14.3553	5.96252e-07
	2-(methylthio)benzothiazole	7.49345e+07	11.439	S2a	5	(3) Room temperature	1.03474	14.3553	5.45697e-07
	2-(methylthio)benzothiazole	8.53278e+07	11.3961	S2a	5	(4) Freezer	1.03474	14.3553	6.18681e-07
	2-(methylthio)benzothiazole	6.16055e+06	11.4508	S2b	5	(1) Freeze-thaw cycles	1.03474	14.3553	4.87886e-08
	2-(methylthio)benzothiazole	7.9619e+06	11.4291	S2b	5	(2) Fridge	1.03474	14.3553	6.25137e-08
	2-(methylthio)benzothiazole	7.46544e+06	11.4251	S2b	5	(3) Room temperature	1.03474	14.3553	5.87425e-08
	2-(methylthio)benzothiazole	9.19921e+06	11.413	S2b	5	(4) Freezer	1.03474	14.3553	7.18792e-08
	2-(methylthio)benzothiazole	7.57812e+07	11.4662	S3a	5	(1) Freeze-thaw cycles	1.03474	14.3553	5.51655e-07
	2-(methylthio)benzothiazole	8.41415e+07	11.4303	S3a	5	(2) Fridge	1.03474	14.3553	6.10366e-07
	2-(methylthio)benzothiazole	7.60638e+07	11.4132	S3a	5	(3) Room temperature	1.03474	14.3553	5.53643e-07
	2-(methylthio)benzothiazole	8.78874e+07	11.4084	S3a	5	(4) Freezer	1.03474	14.3553	6.36607e-07
	2-(methylthio)benzothiazole	6.26075e+06	11.448	S3b	5	(1) Freeze-thaw cycles	1.03474	14.3553	4.95552e-08
	2-(methylthio)benzothiazole	8.08245e+06	11.43	S3b	5	(2) Fridge	1.03474	14.3553	6.34282e-08
	2-(methylthio)benzothiazole	6.75954e+06	11.4227	S3b	5	(3) Room temperature	1.03474	14.3553	5.33658e-08
	2-(methylthio)benzothiazole	8.25824e+06	11.4004	S3b	5	(4) Freezer	1.03474	14.3553	6.47609e-08
	2-(methylthio)benzothiazole	7.1576e+06	11.3088	cal5	6	(3) Room temperature	1.06887	14.5244	6.67658e-08
	2-(methylthio)benzothiazole	6.62732e+08	11.2948	dil1	6	For calibration curve	1.06887	14.5244	4.61755e-06
	2-(methylthio)benzothiazole	3.18602e+08	11.3124	dil2	6	For calibration curve	1.06887	14.5244	2.32711e-06
	2-(methylthio)benzothiazole	6.2156e+07	11.3098	dil3	6	For calibration curve	1.06887	14.5244	5.04412e-07
	2-(methylthio)benzothiazole	3.20874e+07	11.2864	dil4	6	For calibration curve	1.06887	14.5244	2.7173e-07
	2-(methylthio)benzothiazole	5.93985e+06	11.3163	dil5	6	For calibration curve	1.06887	14.5244	5.60765e-08
	2-(methylthio)benzothiazole	842526	11.3106	dil6	6	For calibration curve	1.06887	14.5244	9.0207e-09
	2-(methylthio)benzothiazole	7.14065e+07	11.3034	S1a	6	(1) Freeze-thaw cycles	1.06887	14.5244	5.74324e-07
	2-(methylthio)benzothiazole	7.71657e+07	11.3032	S1a	6	(2) Fridge	1.06887	14.5244	6.17552e-07
	2-(methylthio)benzothiazole	7.0301e+07	11.3213	S1a	6	(3) Room temperature	1.06887	14.5244	5.66002e-07
	2-(methylthio)benzothiazole	8.16002e+07	11.2925	S1a	6	(4) Freezer	1.06887	14.5244	6.50694e-07
	2-(methylthio)benzothiazole	5.97926e+06	11.2945	S1b	6	(1) Freeze-thaw cycles	1.06887	14.5244	5.64245e-08
	2-(methylthio)benzothiazole	7.2961e+06	11.284	S1b	6	(2) Fridge	1.06887	14.5244	6.79737e-08
	2-(methylthio)benzothiazole	6.45334e+06	11.3098	S1b	6	(3) Room temperature	1.06887	14.5244	6.05996e-08
	2-(methylthio)benzothiazole	7.88348e+06	11.3135	S1b	6	(4) Freezer	1.06887	14.5244	7.30805e-08
	2-(methylthio)benzothiazole	6.97156e+07	11.2946	S2a	6	(1) Freeze-thaw cycles	1.06887	14.5244	5.61591e-07
	2-(methylthio)benzothiazole	7.76423e+07	11.3184	S2a	6	(2) Fridge	1.06887	14.5244	6.21119e-07
	2-(methylthio)benzothiazole	7.06015e+07	11.2966	S2a	6	(3) Room temperature	1.06887	14.5244	5.68265e-07
	2-(methylthio)benzothiazole	8.21424e+07	11.2985	S2a	6	(4) Freezer	1.06887	14.5244	6.54738e-07
	2-(methylthio)benzothiazole	5.34284e+06	11.2941	S2b	6	(1) Freeze-thaw cycles	1.06887	14.5244	5.07857e-08
	2-(methylthio)benzothiazole	7.28976e+06	11.3087	S2b	6	(2) Fridge	1.06887	14.5244	6.79184e-08
	2-(methylthio)benzothiazole	6.63832e+06	11.3027	S2b	6	(3) Room temperature	1.06887	14.5244	6.22232e-08
	2-(methylthio)benzothiazole	8.01254e+06	11.3021	S2b	6	(4) Freezer	1.06887	14.5244	7.41992e-08
	2-(methylthio)benzothiazole	7.07822e+07	11.2938	S3a	6	(1) Freeze-thaw cycles	1.06887	14.5244	5.69625e-07
	2-(methylthio)benzothiazole	7.56036e+07	11.3151	S3a	6	(2) Fridge	1.06887	14.5244	6.05848e-07
	2-(methylthio)benzothiazole	7.22123e+07	11.2831	S3a	6	(3) Room temperature	1.06887	14.5244	5.80386e-07
	2-(methylthio)benzothiazole	8.11221e+07	11.3082	S3a	6	(4) Freezer	1.06887	14.5244	6.47126e-07
	2-(methylthio)benzothiazole	5.6917e+06	11.3034	S3b	6	(1) Freeze-thaw cycles	1.06887	14.5244	5.38817e-08
	2-(methylthio)benzothiazole	7.08465e+06	11.3216	S3b	6	(2) Fridge	1.06887	14.5244	6.6129e-08
	2-(methylthio)benzothiazole	6.08299e+06	11.3064	S3b	6	(3) Room temperature	1.06887	14.5244	5.73398e-08
	2-(methylthio)benzothiazole	7.39203e+06	11.3106	S3b	6	(4) Freezer	1.06887	14.5244	6.88095e-08
	2-(methylthio)benzothiazole	6.38438e+06	11.2951	cal5	7	(3) Room temperature	1.02947	14.235	6.06417e-08
	2-(methylthio)benzothiazole	5.77119e+08	11.303	dil1	7	For calibration curve	1.02947	14.235	4.81863e-06
	2-(methylthio)benzothiazole	2.98814e+08	11.2964	dil2	7	For calibration curve	1.02947	14.235	2.54239e-06
	2-(methylthio)benzothiazole	5.35461e+07	11.2998	dil3	7	For calibration curve	1.02947	14.235	4.78567e-07
	2-(methylthio)benzothiazole	2.85948e+07	11.304	dil4	7	For calibration curve	1.02947	14.235	2.60195e-07
	2-(methylthio)benzothiazole	5.37485e+06	11.3042	dil5	7	For calibration curve	1.02947	14.235	5.13049e-08
	2-(methylthio)benzothiazole	991551	11.3125	dil6	7	For calibration curve	1.02947	14.235	9.93388e-09
	2-(methylthio)benzothiazole	6.30685e+07	11.293	S1a	7	(1) Freeze-thaw cycles	1.02947	14.235	5.61038e-07
	2-(methylthio)benzothiazole	7.20082e+07	11.2986	S1a	7	(2) Fridge	1.02947	14.235	6.38137e-07
	2-(methylthio)benzothiazole	6.55245e+07	11.2974	S1a	7	(3) Room temperature	1.02947	14.235	5.82249e-07
	2-(methylthio)benzothiazole	7.55623e+07	11.2905	S1a	7	(4) Freezer	1.02947	14.235	6.6871e-07
	2-(methylthio)benzothiazole	6.36602e+06	11.2946	S1b	7	(1) Freeze-thaw cycles	1.02947	14.235	6.04723e-08
	2-(methylthio)benzothiazole	6.79333e+06	11.2967	S1b	7	(2) Fridge	1.02947	14.235	6.44115e-08
	2-(methylthio)benzothiazole	5.87427e+06	11.2999	S1b	7	(3) Room temperature	1.02947	14.235	5.59296e-08
	2-(methylthio)benzothiazole	7.13851e+06	11.2946	S1b	7	(4) Freezer	1.02947	14.235	6.75884e-08
	2-(methylthio)benzothiazole	6.51849e+07	11.285	S2a	7	(1) Freeze-thaw cycles	1.02947	14.235	5.79317e-07
	2-(methylthio)benzothiazole	7.10124e+07	11.3031	S2a	7	(2) Fridge	1.02947	14.235	6.29563e-07
	2-(methylthio)benzothiazole	6.12565e+07	11.3137	S2a	7	(3) Room temperature	1.02947	14.235	5.45374e-07
	2-(methylthio)benzothiazole	7.38907e+07	11.2983	S2a	7	(4) Freezer	1.02947	14.235	6.54336e-07
	2-(methylthio)benzothiazole	5.40865e+06	11.2817	S2b	7	(1) Freeze-thaw cycles	1.02947	14.235	5.16182e-08
	2-(methylthio)benzothiazole	6.86485e+06	11.2948	S2b	7	(2) Fridge	1.02947	14.235	6.507e-08
	2-(methylthio)benzothiazole	5.55409e+06	11.3084	S2b	7	(3) Room temperature	1.02947	14.235	5.2966e-08
	2-(methylthio)benzothiazole	7.32743e+06	11.2974	S2b	7	(4) Freezer	1.02947	14.235	6.93253e-08
	2-(methylthio)benzothiazole	6.4147e+07	11.2996	S3a	7	(1) Freeze-thaw cycles	1.02947	14.235	5.70355e-07
	2-(methylthio)benzothiazole	7.02063e+07	11.2961	S3a	7	(2) Fridge	1.02947	14.235	6.2262e-07
	2-(methylthio)benzothiazole	6.42255e+07	11.2935	S3a	7	(3) Room temperature	1.02947	14.235	5.71033e-07
	2-(methylthio)benzothiazole	7.42481e+07	11.2885	S3a	7	(4) Freezer	1.02947	14.235	6.5741e-07
	2-(methylthio)benzothiazole	5.67519e+06	11.2968	S3b	7	(1) Freeze-thaw cycles	1.02947	14.235	5.40874e-08
	2-(methylthio)benzothiazole	6.81389e+06	11.2994	S3b	7	(2) Fridge	1.02947	14.235	6.46008e-08
	2-(methylthio)benzothiazole	5.62778e+06	11.2994	S3b	7	(3) Room temperature	1.02947	14.235	5.36485e-08
	2-(methylthio)benzothiazole	7.36955e+06	11.3074	S3b	7	(4) Freezer	1.02947	14.235	6.97123e-08
	2-(methylthio)benzothiazole	5.45435e+06	11.3057	cal5	8	(3) Room temperature	1.03102	14.1991	5.78343e-08
	2-(methylthio)benzothiazole	5.46893e+08	11.2946	dil1	8	For calibration curve	1.03102	14.1991	5.04818e-06
	2-(methylthio)benzothiazole	2.68767e+08	11.2952	dil2	8	For calibration curve	1.03102	14.1991	2.53449e-06
	2-(methylthio)benzothiazole	5.02975e+07	11.2984	dil3	8	For calibration curve	1.03102	14.1991	4.98839e-07
	2-(methylthio)benzothiazole	2.49666e+07	11.3066	dil4	8	For calibration curve	1.03102	14.1991	2.52887e-07
	2-(methylthio)benzothiazole	4.60007e+06	11.3126	dil5	8	For calibration curve	1.03102	14.1991	4.90267e-08
	2-(methylthio)benzothiazole	917142	11.2975	dil6	8	For calibration curve	1.03102	14.1991	1.02607e-08
	2-(methylthio)benzothiazole	6.46782e+07	11.2884	S1a	8	(1) Freeze-thaw cycles	1.03102	14.1991	6.36628e-07
	2-(methylthio)benzothiazole	5.84303e+07	11.3081	S1a	8	(2) Fridge	1.03102	14.1991	5.76891e-07
	2-(methylthio)benzothiazole	5.28758e+07	11.2953	S1a	8	(3) Room temperature	1.03102	14.1991	5.23621e-07
	2-(methylthio)benzothiazole	6.83108e+07	11.3081	S1a	8	(4) Freezer	1.03102	14.1991	6.7128e-07
	2-(methylthio)benzothiazole	6.06598e+06	11.3128	S1b	8	(1) Freeze-thaw cycles	1.03102	14.1991	6.41142e-08
	2-(methylthio)benzothiazole	5.60609e+06	11.3102	S1b	8	(2) Fridge	1.03102	14.1991	5.93942e-08
	2-(methylthio)benzothiazole	4.83508e+06	11.3122	S1b	8	(3) Room temperature	1.03102	14.1991	5.14542e-08
	2-(methylthio)benzothiazole	6.43161e+06	11.3009	S1b	8	(4) Freezer	1.03102	14.1991	6.78592e-08
	2-(methylthio)benzothiazole	6.26945e+07	11.3108	S2a	8	(1) Freeze-thaw cycles	1.03102	14.1991	6.17681e-07
	2-(methylthio)benzothiazole	6.02995e+07	11.3047	S2a	8	(2) Fridge	1.03102	14.1991	5.94781e-07
	2-(methylthio)benzothiazole	5.29995e+07	11.3143	S2a	8	(3) Room temperature	1.03102	14.1991	5.2481e-07
	2-(methylthio)benzothiazole	6.38344e+07	11.3075	S2a	8	(4) Freezer	1.03102	14.1991	6.28571e-07
	2-(methylthio)benzothiazole	4.74756e+06	11.3046	S2b	8	(1) Freeze-thaw cycles	1.03102	14.1991	5.05506e-08
	2-(methylthio)benzothiazole	5.95705e+06	11.3019	S2b	8	(2) Fridge	1.03102	14.1991	6.29973e-08
	2-(methylthio)benzothiazole	5.05943e+06	11.3121	S2b	8	(3) Room temperature	1.03102	14.1991	5.37683e-08
	2-(methylthio)benzothiazole	6.48352e+06	11.3055	S2b	8	(4) Freezer	1.03102	14.1991	6.83903e-08
	2-(methylthio)benzothiazole	5.50764e+07	11.3126	S3a	8	(1) Freeze-thaw cycles	1.03102	14.1991	5.44745e-07
	2-(methylthio)benzothiazole	5.89507e+07	11.3078	S3a	8	(2) Fridge	1.03102	14.1991	5.81874e-07
	2-(methylthio)benzothiazole	5.29774e+07	11.3023	S3a	8	(3) Room temperature	1.03102	14.1991	5.24598e-07
	2-(methylthio)benzothiazole	6.48722e+07	11.2976	S3a	8	(4) Freezer	1.03102	14.1991	6.3848e-07
	2-(methylthio)benzothiazole	4.65154e+06	11.2928	S3b	8	(1) Freeze-thaw cycles	1.03102	14.1991	4.95586e-08
	2-(methylthio)benzothiazole	5.59155e+06	11.3037	S3b	8	(2) Fridge	1.03102	14.1991	5.92448e-08
	2-(methylthio)benzothiazole	4.85718e+06	11.3001	S3b	8	(3) Room temperature	1.03102	14.1991	5.16823e-08
	2-(methylthio)benzothiazole	6.54379e+06	11.3059	S3b	8	(4) Freezer	1.03102	14.1991	6.90068e-08
	2-(methylthio)benzothiazole	5.1334e+06	11.275	cal5	10	(3) Room temperature	1.05659	14.3503	5.87916e-08
	2-(methylthio)benzothiazole	5.46695e+08	11.294	dil1	10	For calibration curve	1.05659	14.3503	4.87607e-06
	2-(methylthio)benzothiazole	2.65089e+08	11.2943	dil2	10	For calibration curve	1.05659	14.3503	2.45784e-06
	2-(methylthio)benzothiazole	5.02971e+07	11.2882	dil3	10	For calibration curve	1.05659	14.3503	5.09762e-07
	2-(methylthio)benzothiazole	2.39792e+07	11.2718	dil4	10	For calibration curve	1.05659	14.3503	2.52866e-07
	2-(methylthio)benzothiazole	4.53869e+06	11.2842	dil5	10	For calibration curve	1.05659	14.3503	5.23245e-08
	2-(methylthio)benzothiazole	767597	11.2993	dil6	10	For calibration curve	1.05659	14.3503	9.73296e-09
	2-(methylthio)benzothiazole	4.07684e+07	11.2593	S1a	10	(1) Freeze-thaw cycles	1.05659	14.3503	4.17863e-07
	2-(methylthio)benzothiazole	5.75862e+07	11.278	S1a	10	(2) Fridge	1.05659	14.3503	5.79422e-07
	2-(methylthio)benzothiazole	5.21002e+07	11.2777	S1a	10	(3) Room temperature	1.05659	14.3503	5.27041e-07
	2-(methylthio)benzothiazole	6.76877e+07	11.2884	S1a	10	(4) Freezer	1.05659	14.3503	6.75191e-07
	2-(methylthio)benzothiazole	3.33747e+06	11.2803	S1b	10	(1) Freeze-thaw cycles	1.05659	14.3503	3.91149e-08
	2-(methylthio)benzothiazole	5.48679e+06	11.2811	S1b	10	(2) Fridge	1.05659	14.3503	6.26152e-08
	2-(methylthio)benzothiazole	4.85378e+06	11.2874	S1b	10	(3) Room temperature	1.05659	14.3503	5.57561e-08
	2-(methylthio)benzothiazole	6.39964e+06	11.28	S1b	10	(4) Freezer	1.05659	14.3503	7.24331e-08
	2-(methylthio)benzothiazole	5.45245e+07	11.2613	S2a	10	(1) Freeze-thaw cycles	1.05659	14.3503	5.50223e-07
	2-(methylthio)benzothiazole	5.99891e+07	11.287	S2a	10	(2) Fridge	1.05659	14.3503	6.02279e-07
	2-(methylthio)benzothiazole	4.99015e+07	11.2678	S2a	10	(3) Room temperature	1.05659	14.3503	5.05967e-07
	2-(methylthio)benzothiazole	6.71984e+07	11.2765	S2a	10	(4) Freezer	1.05659	14.3503	6.70571e-07
	2-(methylthio)benzothiazole	4.06038e+06	11.277	S2b	10	(1) Freeze-thaw cycles	1.05659	14.3503	4.70902e-08
	2-(methylthio)benzothiazole	5.7903e+06	11.2741	S2b	10	(2) Fridge	1.05659	14.3503	6.58886e-08
	2-(methylthio)benzothiazole	4.33174e+06	11.28	S2b	10	(3) Room temperature	1.05659	14.3503	5.00636e-08
	2-(methylthio)benzothiazole	6.61109e+06	11.2734	S2b	10	(4) Freezer	1.05659	14.3503	7.46962e-08
	2-(methylthio)benzothiazole	5.65573e+07	11.2833	S3a	10	(1) Freeze-thaw cycles	1.05659	14.3503	5.69619e-07
	2-(methylthio)benzothiazole	5.83433e+07	11.2815	S3a	10	(2) Fridge	1.05659	14.3503	5.86629e-07
	2-(methylthio)benzothiazole	5.22028e+07	11.2854	S3a	10	(3) Room temperature	1.05659	14.3503	5.28023e-07
	2-(methylthio)benzothiazole	6.43292e+07	11.2794	S3a	10	(4) Freezer	1.05659	14.3503	6.43441e-07
	2-(methylthio)benzothiazole	4.90802e+06	11.2914	S3b	10	(1) Freeze-thaw cycles	1.05659	14.3503	5.63457e-08
	2-(methylthio)benzothiazole	5.58551e+06	11.2775	S3b	10	(2) Fridge	1.05659	14.3503	6.3681e-08
	2-(methylthio)benzothiazole	4.24888e+06	11.2772	S3b	10	(3) Room temperature	1.05659	14.3503	4.91568e-08
	2-(methylthio)benzothiazole	6.71058e+06	11.2767	S3b	10	(4) Freezer	1.05659	14.3503	7.57597e-08
	2-(methylthio)benzothiazole	5.05486e+06	11.2553	cal5	12	(3) Room temperature	1.02517	14.2135	4.7268e-08
	2-(methylthio)benzothiazole	6.0598e+08	11.2731	dil1	12	For calibration curve	1.02517	14.2135	5.03819e-06
	2-(methylthio)benzothiazole	2.99589e+08	11.2679	dil2	12	For calibration curve	1.02517	14.2135	2.53428e-06
	2-(methylthio)benzothiazole	5.70145e+07	11.2684	dil3	12	For calibration curve	1.02517	14.2135	5.0235e-07
	2-(methylthio)benzothiazole	2.86434e+07	11.2731	dil4	12	For calibration curve	1.02517	14.2135	2.56676e-07
	2-(methylthio)benzothiazole	5.04274e+06	11.2716	dil5	12	For calibration curve	1.02517	14.2135	4.71574e-08
	2-(methylthio)benzothiazole	1.07671e+06	11.2698	dil6	12	For calibration curve	1.02517	14.2135	1.0458e-08
	2-(methylthio)benzothiazole	6.42816e+07	11.2818	S1a	12	(1) Freeze-thaw cycles	1.02517	14.2135	5.64713e-07
	2-(methylthio)benzothiazole	6.74676e+07	11.2772	S1a	12	(2) Fridge	1.02517	14.2135	5.91999e-07
	2-(methylthio)benzothiazole	5.37349e+07	11.2623	S1a	12	(3) Room temperature	1.02517	14.2135	4.74142e-07
	2-(methylthio)benzothiazole	7.33435e+07	11.2609	S1a	12	(4) Freezer	1.02517	14.2135	6.42239e-07
	2-(methylthio)benzothiazole	6.12804e+06	11.2807	S1b	12	(1) Freeze-thaw cycles	1.02517	14.2135	5.7033e-08
	2-(methylthio)benzothiazole	6.40788e+06	11.2775	S1b	12	(2) Fridge	1.02517	14.2135	5.95721e-08
	2-(methylthio)benzothiazole	4.45188e+06	11.2719	S1b	12	(3) Room temperature	1.02517	14.2135	4.17596e-08
	2-(methylthio)benzothiazole	6.8666e+06	11.2679	S1b	12	(4) Freezer	1.02517	14.2135	6.37284e-08
	2-(methylthio)benzothiazole	6.37483e+07	11.2623	S2a	12	(1) Freeze-thaw cycles	1.02517	14.2135	5.60143e-07
	2-(methylthio)benzothiazole	6.83173e+07	11.2683	S2a	12	(2) Fridge	1.02517	14.2135	5.99271e-07
	2-(methylthio)benzothiazole	5.32373e+07	11.2654	S2a	12	(3) Room temperature	1.02517	14.2135	4.69859e-07
	2-(methylthio)benzothiazole	7.35638e+07	11.2776	S2a	12	(4) Freezer	1.02517	14.2135	6.44121e-07
	2-(methylthio)benzothiazole	4.74797e+06	11.2777	S2b	12	(1) Freeze-thaw cycles	1.02517	14.2135	4.44666e-08
	2-(methylthio)benzothiazole	6.40572e+06	11.2734	S2b	12	(2) Fridge	1.02517	14.2135	5.95526e-08
	2-(methylthio)benzothiazole	4.68965e+06	11.2641	S2b	12	(3) Room temperature	1.02517	14.2135	4.39337e-08
	2-(methylthio)benzothiazole	6.95756e+06	11.2545	S2b	12	(4) Freezer	1.02517	14.2135	6.45518e-08
	2-(methylthio)benzothiazole	6.16064e+07	11.2637	S3a	12	(1) Freeze-thaw cycles	1.02517	14.2135	5.41777e-07
	2-(methylthio)benzothiazole	6.62538e+07	11.2934	S3a	12	(2) Fridge	1.02517	14.2135	5.81607e-07
	2-(methylthio)benzothiazole	5.20376e+07	11.2817	S3a	12	(3) Room temperature	1.02517	14.2135	4.59528e-07
	2-(methylthio)benzothiazole	7.25024e+07	11.276	S3a	12	(4) Freezer	1.02517	14.2135	6.35054e-07
	2-(methylthio)benzothiazole	5.53787e+06	11.2704	S3b	12	(1) Freeze-thaw cycles	1.02517	14.2135	5.16687e-08
	2-(methylthio)benzothiazole	6.58343e+06	11.2636	S3b	12	(2) Fridge	1.02517	14.2135	6.11636e-08
	2-(methylthio)benzothiazole	4.31678e+06	11.2903	S3b	12	(3) Room temperature	1.02517	14.2135	4.0523e-08
	2-(methylthio)benzothiazole	7.1356e+06	11.2665	S3b	12	(4) Freezer	1.02517	14.2135	6.61625e-08
	2-(methylthio)benzothiazole	4.97605e+06	11.2715	cal5	14	(3) Room temperature	1.04899	14.3524	5.03548e-08
	2-(methylthio)benzothiazole	6.01221e+08	11.2678	dil1	14	For calibration curve	1.04899	14.3524	4.86353e-06
	2-(methylthio)benzothiazole	2.96903e+08	11.2626	dil2	14	For calibration curve	1.04899	14.3524	2.48223e-06
	2-(methylthio)benzothiazole	5.45985e+07	11.2746	dil3	14	For calibration curve	1.04899	14.3524	4.94031e-07
	2-(methylthio)benzothiazole	2.67263e+07	11.2829	dil4	14	For calibration curve	1.04899	14.3524	2.50035e-07
	2-(methylthio)benzothiazole	5.54497e+06	11.2765	dil5	14	For calibration curve	1.04899	14.3524	5.5829e-08
	2-(methylthio)benzothiazole	858018	11.2706	dil6	14	For calibration curve	1.04899	14.3524	9.42548e-09
	2-(methylthio)benzothiazole	4.21804e+07	11.2697	S1a	14	(1) Freeze-thaw cycles	1.04899	14.3524	3.86294e-07
	2-(methylthio)benzothiazole	5.24414e+07	11.2818	S1a	14	(2) Fridge	1.04899	14.3524	4.75406e-07
	2-(methylthio)benzothiazole	4.45302e+07	11.2867	S1a	14	(3) Room temperature	1.04899	14.3524	4.06782e-07
	2-(methylthio)benzothiazole	7.66048e+07	11.2664	S1a	14	(4) Freezer	1.04899	14.3524	6.82277e-07
	2-(methylthio)benzothiazole	3.42052e+06	11.2712	S1b	14	(1) Freeze-thaw cycles	1.04899	14.3524	3.5225e-08
	2-(methylthio)benzothiazole	5.11973e+06	11.2821	S1b	14	(2) Fridge	1.04899	14.3524	5.17399e-08
	2-(methylthio)benzothiazole	4.27889e+06	11.2897	S1b	14	(3) Room temperature	1.04899	14.3524	4.36062e-08
	2-(methylthio)benzothiazole	7.7002e+06	11.2895	S1b	14	(4) Freezer	1.04899	14.3524	7.63489e-08
	2-(methylthio)benzothiazole	4.5655e+07	11.2824	S2a	14	(1) Freeze-thaw cycles	1.04899	14.3524	4.16572e-07
	2-(methylthio)benzothiazole	5.45292e+07	11.2821	S2a	14	(2) Fridge	1.04899	14.3524	4.93433e-07
	2-(methylthio)benzothiazole	5.35824e+07	11.2775	S2a	14	(3) Room temperature	1.04899	14.3524	4.85262e-07
	2-(methylthio)benzothiazole	7.53466e+07	11.2688	S2a	14	(4) Freezer	1.04899	14.3524	6.7159e-07
	2-(methylthio)benzothiazole	3.72172e+06	11.2688	S2b	14	(1) Freeze-thaw cycles	1.04899	14.3524	3.8176e-08
	2-(methylthio)benzothiazole	5.30845e+06	11.2787	S2b	14	(2) Fridge	1.04899	14.3524	5.35565e-08
	2-(methylthio)benzothiazole	4.6334e+06	11.2891	S2b	14	(3) Room temperature	1.04899	14.3524	4.70439e-08
	2-(methylthio)benzothiazole	7.83066e+06	11.2862	S2b	14	(4) Freezer	1.04899	14.3524	7.75816e-08
	2-(methylthio)benzothiazole	4.7445e+07	11.2888	S3a	14	(1) Freeze-thaw cycles	1.04899	14.3524	4.32127e-07
	2-(methylthio)benzothiazole	5.38241e+07	11.2786	S3a	14	(2) Fridge	1.04899	14.3524	4.87349e-07
	2-(methylthio)benzothiazole	5.18386e+07	11.2693	S3a	14	(3) Room temperature	1.04899	14.3524	4.70196e-07
	2-(methylthio)benzothiazole	7.82987e+07	11.2688	S3a	14	(4) Freezer	1.04899	14.3524	6.96651e-07
	2-(methylthio)benzothiazole	4.21284e+06	11.2683	S3b	14	(1) Freeze-thaw cycles	1.04899	14.3524	4.29643e-08
	2-(methylthio)benzothiazole	5.06957e+06	11.269	S3b	14	(2) Fridge	1.04899	14.3524	5.12566e-08
	2-(methylthio)benzothiazole	4.4453e+06	11.2865	S3b	14	(3) Room temperature	1.04899	14.3524	4.52214e-08
	2-(methylthio)benzothiazole	7.51585e+06	11.2665	S3b	14	(4) Freezer	1.04899	14.3524	7.46055e-08
	2-aminobenzothiazole	1.25834e+08	3.20289	S1a	0	(1) Freeze-thaw cycles	0.896128	13.9547	2.92691e-07
	2-aminobenzothiazole	1.25834e+08	3.20289	S1a	0	(2) Fridge	0.896128	13.9547	2.92691e-07
	2-aminobenzothiazole	1.25834e+08	3.20289	S1a	0	(3) Room temperature	0.896128	13.9547	2.92691e-07
	2-aminobenzothiazole	1.25834e+08	3.20289	S1a	0	(4) Freezer	0.896128	13.9547	2.92691e-07
	2-aminobenzothiazole	1.54315e+07	3.21166	S1b	0	(1) Freeze-thaw cycles	0.896128	13.9547	2.81435e-08
	2-aminobenzothiazole	1.54315e+07	3.21166	S1b	0	(2) Fridge	0.896128	13.9547	2.81435e-08
	2-aminobenzothiazole	1.54315e+07	3.21166	S1b	0	(3) Room temperature	0.896128	13.9547	2.81435e-08
	2-aminobenzothiazole	1.54315e+07	3.21166	S1b	0	(4) Freezer	0.896128	13.9547	2.81435e-08
	2-aminobenzothiazole	1.60332e+08	3.21114	S2a	0	(1) Freeze-thaw cycles	0.896128	13.9547	3.83555e-07
	2-aminobenzothiazole	1.60332e+08	3.21114	S2a	0	(2) Fridge	0.896128	13.9547	3.83555e-07
	2-aminobenzothiazole	1.60332e+08	3.21114	S2a	0	(3) Room temperature	0.896128	13.9547	3.83555e-07
	2-aminobenzothiazole	1.60332e+08	3.21114	S2a	0	(4) Freezer	0.896128	13.9547	3.83555e-07
	2-aminobenzothiazole	2.06067e+07	3.21526	S2b	0	(1) Freeze-thaw cycles	0.896128	13.9547	3.88632e-08
	2-aminobenzothiazole	2.06067e+07	3.21526	S2b	0	(2) Fridge	0.896128	13.9547	3.88632e-08
	2-aminobenzothiazole	2.06067e+07	3.21526	S2b	0	(3) Room temperature	0.896128	13.9547	3.88632e-08
	2-aminobenzothiazole	2.06067e+07	3.21526	S2b	0	(4) Freezer	0.896128	13.9547	3.88632e-08
	2-aminobenzothiazole	1.57058e+08	3.20758	S3a	0	(1) Freeze-thaw cycles	0.896128	13.9547	3.74827e-07
	2-aminobenzothiazole	1.57058e+08	3.20758	S3a	0	(2) Fridge	0.896128	13.9547	3.74827e-07
	2-aminobenzothiazole	1.57058e+08	3.20758	S3a	0	(3) Room temperature	0.896128	13.9547	3.74827e-07
	2-aminobenzothiazole	1.57058e+08	3.20758	S3a	0	(4) Freezer	0.896128	13.9547	3.74827e-07
	2-aminobenzothiazole	1.97746e+07	3.21137	S3b	0	(1) Freeze-thaw cycles	0.896128	13.9547	3.71162e-08
	2-aminobenzothiazole	1.97746e+07	3.21137	S3b	0	(2) Fridge	0.896128	13.9547	3.71162e-08
	2-aminobenzothiazole	1.97746e+07	3.21137	S3b	0	(3) Room temperature	0.896128	13.9547	3.71162e-08
	2-aminobenzothiazole	1.97746e+07	3.21137	S3b	0	(4) Freezer	0.896128	13.9547	3.71162e-08
	2-aminobenzothiazole	4.85303e+09	3.21524	dil1	1	For calibration curve	0.900274	14.4316	5.35482e-06
	2-aminobenzothiazole	2.67038e+09	3.20574	dil2	1	For calibration curve	0.900274	14.4316	2.75782e-06
	2-aminobenzothiazole	7.59147e+08	3.21913	dil3	1	For calibration curve	0.900274	14.4316	6.82038e-07
	2-aminobenzothiazole	4.35081e+08	3.22147	dil4	1	For calibration curve	0.900274	14.4316	3.67513e-07
	2-aminobenzothiazole	9.08315e+07	3.23929	dil5	1	For calibration curve	0.900274	14.4316	6.45026e-08
	2-aminobenzothiazole	1.93362e+07	3.25711	dil6	1	For calibration curve	0.900274	14.4316	1.15687e-08
	2-aminobenzothiazole	3.37075e+08	3.19526	S1a	1	(1) Freeze-thaw cycles	0.900274	14.4316	2.7679e-07
	2-aminobenzothiazole	3.74266e+08	3.21914	S1a	1	(2) Fridge	0.900274	14.4316	3.10914e-07
	2-aminobenzothiazole	3.68968e+08	3.21252	S1a	1	(3) Room temperature	0.900274	14.4316	3.06029e-07
	2-aminobenzothiazole	3.37075e+08	3.19526	S1a	1	(4) Freezer	0.900274	14.4316	2.7679e-07
	2-aminobenzothiazole	3.83069e+07	3.21623	S1b	1	(1) Freeze-thaw cycles	0.900274	14.4316	2.47219e-08
	2-aminobenzothiazole	4.14967e+07	3.22558	S1b	1	(2) Fridge	0.900274	14.4316	2.70188e-08
	2-aminobenzothiazole	4.71224e+07	3.23969	S1b	1	(3) Room temperature	0.900274	14.4316	3.11169e-08
	2-aminobenzothiazole	3.83069e+07	3.21623	S1b	1	(4) Freezer	0.900274	14.4316	2.47219e-08
	2-aminobenzothiazole	4.6582e+08	3.20888	S2a	1	(1) Freeze-thaw cycles	0.900274	14.4316	3.96466e-07
	2-aminobenzothiazole	4.84088e+08	3.20936	S2a	1	(2) Fridge	0.900274	14.4316	4.13773e-07
	2-aminobenzothiazole	4.80973e+08	3.20651	S2a	1	(3) Room temperature	0.900274	14.4316	4.10817e-07
	2-aminobenzothiazole	4.6582e+08	3.20888	S2a	1	(4) Freezer	0.900274	14.4316	3.96466e-07
	2-aminobenzothiazole	6.04513e+07	3.20992	S2b	1	(1) Freeze-thaw cycles	0.900274	14.4316	4.10353e-08
	2-aminobenzothiazole	5.99565e+07	3.21356	S2b	1	(2) Fridge	0.900274	14.4316	4.06624e-08
	2-aminobenzothiazole	5.84798e+07	3.24085	S2b	1	(3) Room temperature	0.900274	14.4316	3.95515e-08
	2-aminobenzothiazole	6.04513e+07	3.20992	S2b	1	(4) Freezer	0.900274	14.4316	4.10353e-08
	2-aminobenzothiazole	4.89527e+08	3.21016	S3a	1	(1) Freeze-thaw cycles	0.900274	14.4316	4.18941e-07
	2-aminobenzothiazole	4.77223e+08	3.22229	S3a	1	(2) Fridge	0.900274	14.4316	4.0726e-07
	2-aminobenzothiazole	4.61861e+08	3.22512	S3a	1	(3) Room temperature	0.900274	14.4316	3.92724e-07
	2-aminobenzothiazole	4.89527e+08	3.21016	S3a	1	(4) Freezer	0.900274	14.4316	4.18941e-07
	2-aminobenzothiazole	6.07056e+07	3.22858	S3b	1	(1) Freeze-thaw cycles	0.900274	14.4316	4.12271e-08
	2-aminobenzothiazole	5.71563e+07	3.22595	S3b	1	(2) Fridge	0.900274	14.4316	3.85585e-08
	2-aminobenzothiazole	5.73403e+07	3.22623	S3b	1	(3) Room temperature	0.900274	14.4316	3.86964e-08
	2-aminobenzothiazole	6.07056e+07	3.22858	S3b	1	(4) Freezer	0.900274	14.4316	4.12271e-08
	2-aminobenzothiazole	4.91764e+09	3.17945	dil1	2	For calibration curve	0.899774	14.4518	5.12511e-06
	2-aminobenzothiazole	2.86154e+09	3.19727	dil2	2	For calibration curve	0.899774	14.4518	2.80771e-06
	2-aminobenzothiazole	7.97864e+08	3.22055	dil3	2	For calibration curve	0.899774	14.4518	6.79041e-07
	2-aminobenzothiazole	4.3607e+08	3.21535	dil4	2	For calibration curve	0.899774	14.4518	3.46975e-07
	2-aminobenzothiazole	1.01663e+08	3.24387	dil5	2	For calibration curve	0.899774	14.4518	6.87803e-08
	2-aminobenzothiazole	2.00759e+07	3.23193	dil6	2	For calibration curve	0.899774	14.4518	1.13371e-08
	2-aminobenzothiazole	3.13076e+08	3.16474	S1a	2	(1) Freeze-thaw cycles	0.899774	14.4518	2.40083e-07
	2-aminobenzothiazole	3.86528e+08	3.20927	S1a	2	(2) Fridge	0.899774	14.4518	3.03451e-07
	2-aminobenzothiazole	3.75451e+08	3.20133	S1a	2	(3) Room temperature	0.899774	14.4518	2.93801e-07
	2-aminobenzothiazole	3.71249e+08	3.22652	S1a	2	(4) Freezer	0.899774	14.4518	2.90149e-07
	2-aminobenzothiazole	4.05165e+07	3.20011	S1b	2	(1) Freeze-thaw cycles	0.899774	14.4518	2.47416e-08
	2-aminobenzothiazole	4.57044e+07	3.21305	S1b	2	(2) Fridge	0.899774	14.4518	2.82867e-08
	2-aminobenzothiazole	4.74487e+07	3.23651	S1b	2	(3) Room temperature	0.899774	14.4518	2.9489e-08
	2-aminobenzothiazole	4.71459e+07	3.22007	S1b	2	(4) Freezer	0.899774	14.4518	2.92799e-08
	2-aminobenzothiazole	5.64977e+08	3.18739	S2a	2	(1) Freeze-thaw cycles	0.899774	14.4518	4.62701e-07
	2-aminobenzothiazole	5.19213e+08	3.21489	S2a	2	(2) Fridge	0.899774	14.4518	4.2124e-07
	2-aminobenzothiazole	5.11585e+08	3.21403	S2a	2	(3) Room temperature	0.899774	14.4518	4.14368e-07
	2-aminobenzothiazole	4.91751e+08	3.2114	S2a	2	(4) Freezer	0.899774	14.4518	3.96553e-07
	2-aminobenzothiazole	6.05466e+07	3.21013	S2b	2	(1) Freeze-thaw cycles	0.899774	14.4518	3.8665e-08
	2-aminobenzothiazole	6.62744e+07	3.21201	S2b	2	(2) Fridge	0.899774	14.4518	4.27511e-08
	2-aminobenzothiazole	6.60356e+07	3.21316	S2b	2	(3) Room temperature	0.899774	14.4518	4.25799e-08
	2-aminobenzothiazole	6.18007e+07	3.22412	S2b	2	(4) Freezer	0.899774	14.4518	3.95561e-08
	2-aminobenzothiazole	5.21968e+08	3.19707	S3a	2	(1) Freeze-thaw cycles	0.899774	14.4518	4.23725e-07
	2-aminobenzothiazole	4.97421e+08	3.21125	S3a	2	(2) Fridge	0.899774	14.4518	4.01637e-07
	2-aminobenzothiazole	4.99752e+08	3.21701	S3a	2	(3) Room temperature	0.899774	14.4518	4.03729e-07
	2-aminobenzothiazole	4.70255e+08	3.21708	S3a	2	(4) Freezer	0.899774	14.4518	3.77334e-07
	2-aminobenzothiazole	5.58412e+07	3.20418	S3b	2	(1) Freeze-thaw cycles	0.899774	14.4518	3.53402e-08
	2-aminobenzothiazole	5.93597e+07	3.23832	S3b	2	(2) Fridge	0.899774	14.4518	3.78235e-08
	2-aminobenzothiazole	6.18756e+07	3.22254	S3b	2	(3) Room temperature	0.899774	14.4518	3.96094e-08
	2-aminobenzothiazole	6.00237e+07	3.23778	S3b	2	(4) Freezer	0.899774	14.4518	3.82941e-08
	2-aminobenzothiazole	5.31321e+09	3.20062	dil1	3	For calibration curve	0.88486	14.413	5.03936e-06
	2-aminobenzothiazole	3.11134e+09	3.20272	dil2	3	For calibration curve	0.88486	14.413	2.75248e-06
	2-aminobenzothiazole	9.07826e+08	3.21736	dil3	3	For calibration curve	0.88486	14.413	6.8418e-07
	2-aminobenzothiazole	5.08967e+08	3.21955	dil4	3	For calibration curve	0.88486	14.413	3.55759e-07
	2-aminobenzothiazole	1.18879e+08	3.24215	dil5	3	For calibration curve	0.88486	14.413	6.87683e-08
	2-aminobenzothiazole	2.38537e+07	3.22416	dil6	3	For calibration curve	0.88486	14.413	1.11962e-08
	2-aminobenzothiazole	3.41724e+08	3.20998	S1a	3	(1) Freeze-thaw cycles	0.88486	14.413	2.26793e-07
	2-aminobenzothiazole	4.40878e+08	3.21632	S1a	3	(2) Fridge	0.88486	14.413	3.02461e-07
	2-aminobenzothiazole	4.37237e+08	3.21201	S1a	3	(3) Room temperature	0.88486	14.413	2.9964e-07
	2-aminobenzothiazole	4.39119e+08	3.21566	S1a	3	(4) Freezer	0.88486	14.413	3.01098e-07
	2-aminobenzothiazole	3.99511e+07	3.22011	S1b	3	(1) Freeze-thaw cycles	0.88486	14.413	2.00535e-08
	2-aminobenzothiazole	5.45136e+07	3.2174	S1b	3	(2) Fridge	0.88486	14.413	2.84923e-08
	2-aminobenzothiazole	5.61862e+07	3.22519	S1b	3	(3) Room temperature	0.88486	14.413	2.94823e-08
	2-aminobenzothiazole	5.33044e+07	3.22496	S1b	3	(4) Freezer	0.88486	14.413	2.77791e-08
	2-aminobenzothiazole	5.41931e+08	3.21471	S2a	3	(1) Freeze-thaw cycles	0.88486	14.413	3.81907e-07
	2-aminobenzothiazole	5.77424e+08	3.20295	S2a	3	(2) Fridge	0.88486	14.413	4.10292e-07
	2-aminobenzothiazole	5.75265e+08	3.21474	S2a	3	(3) Room temperature	0.88486	14.413	4.08558e-07
	2-aminobenzothiazole	5.68553e+08	3.225	S2a	3	(4) Freezer	0.88486	14.413	4.03175e-07
	2-aminobenzothiazole	4.23646e+07	3.22224	S2b	3	(1) Freeze-thaw cycles	0.88486	14.413	2.14278e-08
	2-aminobenzothiazole	7.60854e+07	3.23028	S2b	3	(2) Fridge	0.88486	14.413	4.15304e-08
	2-aminobenzothiazole	7.77158e+07	3.22665	S2b	3	(3) Room temperature	0.88486	14.413	4.25376e-08
	2-aminobenzothiazole	7.63138e+07	3.22489	S2b	3	(4) Freezer	0.88486	14.413	4.16713e-08
	2-aminobenzothiazole	5.22967e+08	3.21481	S3a	3	(1) Freeze-thaw cycles	0.88486	14.413	3.66838e-07
	2-aminobenzothiazole	5.66103e+08	3.23206	S3a	3	(2) Fridge	0.88486	14.413	4.01213e-07
	2-aminobenzothiazole	5.6939e+08	3.22031	S3a	3	(3) Room temperature	0.88486	14.413	4.03846e-07
	2-aminobenzothiazole	5.53752e+08	3.222	S3a	3	(4) Freezer	0.88486	14.413	3.91334e-07
	2-aminobenzothiazole	4.76102e+07	3.22649	S3b	3	(1) Freeze-thaw cycles	0.88486	14.413	2.44496e-08
	2-aminobenzothiazole	7.14799e+07	3.24046	S3b	3	(2) Fridge	0.88486	14.413	3.87008e-08
	2-aminobenzothiazole	7.36666e+07	3.22443	S3b	3	(3) Room temperature	0.88486	14.413	4.00414e-08
	2-aminobenzothiazole	6.93546e+07	3.23478	S3b	3	(4) Freezer	0.88486	14.413	3.74029e-08
	2-aminobenzothiazole	4.77765e+09	3.21835	dil1	4	For calibration curve	0.950303	14.7248	4.90435e-06
	2-aminobenzothiazole	2.83376e+09	3.20697	dil2	4	For calibration curve	0.950303	14.7248	2.83052e-06
	2-aminobenzothiazole	6.87264e+08	3.22717	dil3	4	For calibration curve	0.950303	14.7248	6.37461e-07
	2-aminobenzothiazole	4.11168e+08	3.24115	dil4	4	For calibration curve	0.950303	14.7248	3.71262e-07
	2-aminobenzothiazole	8.20878e+07	3.24394	dil5	4	For calibration curve	0.950303	14.7248	6.81314e-08
	2-aminobenzothiazole	1.4889e+07	3.23485	dil6	4	For calibration curve	0.950303	14.7248	1.13022e-08
	2-aminobenzothiazole	2.11338e+08	3.20777	S1a	4	(1) Freeze-thaw cycles	0.950303	14.7248	1.843e-07
	2-aminobenzothiazole	3.27342e+08	3.1991	S1a	4	(2) Fridge	0.950303	14.7248	2.92069e-07
	2-aminobenzothiazole	3.16953e+08	3.20562	S1a	4	(3) Room temperature	0.950303	14.7248	2.82323e-07
	2-aminobenzothiazole	3.35664e+08	3.20614	S1a	4	(4) Freezer	0.950303	14.7248	2.99888e-07
	2-aminobenzothiazole	2.51067e+07	3.21755	S1b	4	(1) Freeze-thaw cycles	0.950303	14.7248	1.95863e-08
	2-aminobenzothiazole	3.6853e+07	3.21771	S1b	4	(2) Fridge	0.950303	14.7248	2.93327e-08
	2-aminobenzothiazole	3.79955e+07	3.23495	S1b	4	(3) Room temperature	0.950303	14.7248	3.02904e-08
	2-aminobenzothiazole	3.74368e+07	3.22848	S1b	4	(4) Freezer	0.950303	14.7248	2.98219e-08
	2-aminobenzothiazole	3.66654e+08	3.21302	S2a	4	(1) Freeze-thaw cycles	0.950303	14.7248	3.29091e-07
	2-aminobenzothiazole	4.35247e+08	3.20423	S2a	4	(2) Fridge	0.950303	14.7248	3.94176e-07
	2-aminobenzothiazole	4.18603e+08	3.21427	S2a	4	(3) Room temperature	0.950303	14.7248	3.78331e-07
	2-aminobenzothiazole	4.07326e+08	3.22299	S2a	4	(4) Freezer	0.950303	14.7248	3.67613e-07
	2-aminobenzothiazole	3.43583e+07	3.23214	S2b	4	(1) Freeze-thaw cycles	0.950303	14.7248	2.7247e-08
	2-aminobenzothiazole	5.00674e+07	3.21256	S2b	4	(2) Fridge	0.950303	14.7248	4.04944e-08
	2-aminobenzothiazole	4.94045e+07	3.2169	S2b	4	(3) Room temperature	0.950303	14.7248	3.99304e-08
	2-aminobenzothiazole	4.78255e+07	3.22122	S2b	4	(4) Freezer	0.950303	14.7248	3.85886e-08
	2-aminobenzothiazole	3.67938e+08	3.25452	S3a	4	(1) Freeze-thaw cycles	0.950303	14.7248	3.30304e-07
	2-aminobenzothiazole	4.17815e+08	3.20446	S3a	4	(2) Fridge	0.950303	14.7248	3.77581e-07
	2-aminobenzothiazole	4.04215e+08	3.22728	S3a	4	(3) Room temperature	0.950303	14.7248	3.6466e-07
	2-aminobenzothiazole	3.97678e+08	3.23152	S3a	4	(4) Freezer	0.950303	14.7248	3.58456e-07
	2-aminobenzothiazole	3.22557e+07	3.20865	S3b	4	(1) Freeze-thaw cycles	0.950303	14.7248	2.54953e-08
	2-aminobenzothiazole	4.81869e+07	3.21496	S3b	4	(2) Fridge	0.950303	14.7248	3.88954e-08
	2-aminobenzothiazole	4.74319e+07	3.23283	S3b	4	(3) Room temperature	0.950303	14.7248	3.82544e-08
	2-aminobenzothiazole	4.77765e+07	3.23846	S3b	4	(4) Freezer	0.950303	14.7248	3.85469e-08
	2-aminobenzothiazole	4.74278e+09	3.17451	dil1	5	For calibration curve	0.904952	14.4854	4.84731e-06
	2-aminobenzothiazole	2.86195e+09	3.33598	dil2	5	For calibration curve	0.904952	14.4854	2.77388e-06
	2-aminobenzothiazole	7.71197e+08	3.21383	dil3	5	For calibration curve	0.904952	14.4854	6.51294e-07
	2-aminobenzothiazole	4.82343e+08	3.33228	dil4	5	For calibration curve	0.904952	14.4854	3.87759e-07
	2-aminobenzothiazole	9.38634e+07	3.24869	dil5	5	For calibration curve	0.904952	14.4854	6.35387e-08
	2-aminobenzothiazole	2.01253e+07	3.351	dil6	5	For calibration curve	0.904952	14.4854	1.1589e-08
	2-aminobenzothiazole	3.96614e+08	3.2175	S1a	5	(1) Freeze-thaw cycles	0.904952	14.4854	3.12353e-07
	2-aminobenzothiazole	3.79606e+08	3.26993	S1a	5	(2) Fridge	0.904952	14.4854	2.97586e-07
	2-aminobenzothiazole	4.04743e+08	3.24605	S1a	5	(3) Room temperature	0.904952	14.4854	3.19435e-07
	2-aminobenzothiazole	3.78969e+08	3.21897	S1a	5	(4) Freezer	0.904952	14.4854	2.97034e-07
	2-aminobenzothiazole	3.9484e+07	3.34858	S1b	5	(1) Freeze-thaw cycles	0.904952	14.4854	2.44041e-08
	2-aminobenzothiazole	4.87103e+07	3.37701	S1b	5	(2) Fridge	0.904952	14.4854	3.07781e-08
	2-aminobenzothiazole	4.72575e+07	3.31409	S1b	5	(3) Room temperature	0.904952	14.4854	2.97654e-08
	2-aminobenzothiazole	4.49094e+07	3.38075	S1b	5	(4) Freezer	0.904952	14.4854	2.81354e-08
	2-aminobenzothiazole	5.04385e+08	3.20357	S2a	5	(1) Freeze-thaw cycles	0.904952	14.4854	4.07385e-07
	2-aminobenzothiazole	4.99531e+08	3.21402	S2a	5	(2) Fridge	0.904952	14.4854	4.03055e-07
	2-aminobenzothiazole	4.78315e+08	3.21973	S2a	5	(3) Room temperature	0.904952	14.4854	3.84182e-07
	2-aminobenzothiazole	4.6626e+08	3.25329	S2a	5	(4) Freezer	0.904952	14.4854	3.73496e-07
	2-aminobenzothiazole	3.90714e+07	3.47381	S2b	5	(1) Freeze-thaw cycles	0.904952	14.4854	2.41225e-08
	2-aminobenzothiazole	5.41707e+07	3.5015	S2b	5	(2) Fridge	0.904952	14.4854	3.46125e-08
	2-aminobenzothiazole	5.16616e+07	3.43305	S2b	5	(3) Room temperature	0.904952	14.4854	3.28453e-08
	2-aminobenzothiazole	5.35194e+07	3.29633	S2b	5	(4) Freezer	0.904952	14.4854	3.41529e-08
	2-aminobenzothiazole	4.72637e+08	3.20182	S3a	5	(1) Freeze-thaw cycles	0.904952	14.4854	3.79145e-07
	2-aminobenzothiazole	4.8838e+08	3.21421	S3a	5	(2) Fridge	0.904952	14.4854	3.93125e-07
	2-aminobenzothiazole	4.81364e+08	3.21359	S3a	5	(3) Room temperature	0.904952	14.4854	3.86888e-07
	2-aminobenzothiazole	4.41792e+08	3.34861	S3a	5	(4) Freezer	0.904952	14.4854	3.51898e-07
	2-aminobenzothiazole	3.77263e+07	3.47236	S3b	5	(1) Freeze-thaw cycles	0.904952	14.4854	2.32065e-08
	2-aminobenzothiazole	5.14722e+07	3.43928	S3b	5	(2) Fridge	0.904952	14.4854	3.27122e-08
	2-aminobenzothiazole	5.32007e+07	3.39859	S3b	5	(3) Room temperature	0.904952	14.4854	3.39282e-08
	2-aminobenzothiazole	5.50915e+07	3.23485	S3b	5	(4) Freezer	0.904952	14.4854	3.52632e-08
	2-aminobenzothiazole	4.74804e+09	3.17925	dil1	6	For calibration curve	0.933032	14.6365	4.83127e-06
	2-aminobenzothiazole	2.85422e+09	3.18191	dil2	6	For calibration curve	0.933032	14.6365	2.80008e-06
	2-aminobenzothiazole	7.42685e+08	3.2084	dil3	6	For calibration curve	0.933032	14.6365	6.61488e-07
	2-aminobenzothiazole	4.18371e+08	3.21185	dil4	6	For calibration curve	0.933032	14.6365	3.57593e-07
	2-aminobenzothiazole	9.09346e+07	3.21588	dil5	6	For calibration curve	0.933032	14.6365	6.96599e-08
	2-aminobenzothiazole	1.64969e+07	3.20057	dil6	6	For calibration curve	0.933032	14.6365	1.11801e-08
	2-aminobenzothiazole	3.40125e+08	3.19294	S1a	6	(1) Freeze-thaw cycles	0.933032	14.6365	2.86426e-07
	2-aminobenzothiazole	3.94972e+08	3.20023	S1a	6	(2) Fridge	0.933032	14.6365	3.36202e-07
	2-aminobenzothiazole	3.72146e+08	3.20757	S1a	6	(3) Room temperature	0.933032	14.6365	3.15422e-07
	2-aminobenzothiazole	3.58959e+08	3.19761	S1a	6	(4) Freezer	0.933032	14.6365	3.03458e-07
	2-aminobenzothiazole	3.27076e+07	3.21078	S1b	6	(1) Freeze-thaw cycles	0.933032	14.6365	2.32825e-08
	2-aminobenzothiazole	4.36726e+07	3.20051	S1b	6	(2) Fridge	0.933032	14.6365	3.17396e-08
	2-aminobenzothiazole	4.09064e+07	3.2179	S1b	6	(3) Room temperature	0.933032	14.6365	2.95899e-08
	2-aminobenzothiazole	4.00634e+07	3.20555	S1b	6	(4) Freezer	0.933032	14.6365	2.89368e-08
	2-aminobenzothiazole	4.30683e+08	3.20636	S2a	6	(1) Freeze-thaw cycles	0.933032	14.6365	3.68884e-07
	2-aminobenzothiazole	4.75589e+08	3.2064	S2a	6	(2) Fridge	0.933032	14.6365	4.10256e-07
	2-aminobenzothiazole	4.51704e+08	3.20252	S2a	6	(3) Room temperature	0.933032	14.6365	3.88214e-07
	2-aminobenzothiazole	4.40124e+08	3.20527	S2a	6	(4) Freezer	0.933032	14.6365	3.77558e-07
	2-aminobenzothiazole	3.61689e+07	3.19657	S2b	6	(1) Freeze-thaw cycles	0.933032	14.6365	2.59329e-08
	2-aminobenzothiazole	5.3963e+07	3.20816	S2b	6	(2) Fridge	0.933032	14.6365	3.98183e-08
	2-aminobenzothiazole	5.21223e+07	3.21394	S2b	6	(3) Room temperature	0.933032	14.6365	3.83644e-08
	2-aminobenzothiazole	5.51898e+07	3.20157	S2b	6	(4) Freezer	0.933032	14.6365	4.07893e-08
	2-aminobenzothiazole	4.38784e+08	3.20687	S3a	6	(1) Freeze-thaw cycles	0.933032	14.6365	3.76325e-07
	2-aminobenzothiazole	4.47477e+08	3.20475	S3a	6	(2) Fridge	0.933032	14.6365	3.84322e-07
	2-aminobenzothiazole	4.27186e+08	3.1908	S3a	6	(3) Room temperature	0.933032	14.6365	3.65675e-07
	2-aminobenzothiazole	4.19991e+08	3.2082	S3a	6	(4) Freezer	0.933032	14.6365	3.59077e-07
	2-aminobenzothiazole	3.84351e+07	3.21753	S3b	6	(1) Freeze-thaw cycles	0.933032	14.6365	2.76782e-08
	2-aminobenzothiazole	4.98996e+07	3.21567	S3b	6	(2) Fridge	0.933032	14.6365	3.66137e-08
	2-aminobenzothiazole	4.98012e+07	3.22276	S3b	6	(3) Room temperature	0.933032	14.6365	3.65363e-08
	2-aminobenzothiazole	5.29059e+07	3.21079	S3b	6	(4) Freezer	0.933032	14.6365	3.89829e-08
	2-aminobenzothiazole	3.97606e+09	3.17183	dil1	7	For calibration curve	0.945922	14.6244	4.87223e-06
	2-aminobenzothiazole	2.39943e+09	3.16391	dil2	7	For calibration curve	0.945922	14.6244	2.85656e-06
	2-aminobenzothiazole	5.99414e+08	3.19312	dil3	7	For calibration curve	0.945922	14.6244	6.59211e-07
	2-aminobenzothiazole	3.26192e+08	3.20095	dil4	7	For calibration curve	0.945922	14.6244	3.46468e-07
	2-aminobenzothiazole	7.17351e+07	3.20543	dil5	7	For calibration curve	0.945922	14.6244	6.98745e-08
	2-aminobenzothiazole	1.28183e+07	3.21111	dil6	7	For calibration curve	0.945922	14.6244	1.13151e-08
	2-aminobenzothiazole	2.75146e+08	3.15763	S1a	7	(1) Freeze-thaw cycles	0.945922	14.6244	2.89419e-07
	2-aminobenzothiazole	3.1842e+08	3.18142	S1a	7	(2) Fridge	0.945922	14.6244	3.37747e-07
	2-aminobenzothiazole	2.89476e+08	3.18182	S1a	7	(3) Room temperature	0.945922	14.6244	3.05378e-07
	2-aminobenzothiazole	2.91997e+08	3.20045	S1a	7	(4) Freezer	0.945922	14.6244	3.08191e-07
	2-aminobenzothiazole	2.65064e+07	3.16802	S1b	7	(1) Freeze-thaw cycles	0.945922	14.6244	2.43904e-08
	2-aminobenzothiazole	3.37494e+07	3.19226	S1b	7	(2) Fridge	0.945922	14.6244	3.14871e-08
	2-aminobenzothiazole	3.13269e+07	3.20651	S1b	7	(3) Room temperature	0.945922	14.6244	2.91027e-08
	2-aminobenzothiazole	3.11344e+07	3.18322	S1b	7	(4) Freezer	0.945922	14.6244	2.89138e-08
	2-aminobenzothiazole	3.71652e+08	3.17276	S2a	7	(1) Freeze-thaw cycles	0.945922	14.6244	3.9771e-07
	2-aminobenzothiazole	4.08316e+08	3.18158	S2a	7	(2) Fridge	0.945922	14.6244	4.39301e-07
	2-aminobenzothiazole	3.63677e+08	3.1921	S2a	7	(3) Room temperature	0.945922	14.6244	3.88693e-07
	2-aminobenzothiazole	3.55829e+08	3.19822	S2a	7	(4) Freezer	0.945922	14.6244	3.79831e-07
	2-aminobenzothiazole	3.66669e+07	3.19215	S2b	7	(1) Freeze-thaw cycles	0.945922	14.6244	3.43716e-08
	2-aminobenzothiazole	4.47406e+07	3.20256	S2b	7	(2) Fridge	0.945922	14.6244	4.24197e-08
	2-aminobenzothiazole	4.08245e+07	3.21423	S2b	7	(3) Room temperature	0.945922	14.6244	3.85046e-08
	2-aminobenzothiazole	3.89236e+07	3.19481	S2b	7	(4) Freezer	0.945922	14.6244	3.66117e-08
	2-aminobenzothiazole	3.64331e+08	3.16786	S3a	7	(1) Freeze-thaw cycles	0.945922	14.6244	3.89431e-07
	2-aminobenzothiazole	3.62564e+08	3.19014	S3a	7	(2) Fridge	0.945922	14.6244	3.87435e-07
	2-aminobenzothiazole	3.53932e+08	3.19912	S3a	7	(3) Room temperature	0.945922	14.6244	3.77691e-07
	2-aminobenzothiazole	3.51821e+08	3.18766	S3a	7	(4) Freezer	0.945922	14.6244	3.75309e-07
	2-aminobenzothiazole	3.46397e+07	3.19307	S3b	7	(1) Freeze-thaw cycles	0.945922	14.6244	3.23658e-08
	2-aminobenzothiazole	4.04361e+07	3.20349	S3b	7	(2) Fridge	0.945922	14.6244	3.81174e-08
	2-aminobenzothiazole	3.90603e+07	3.19684	S3b	7	(3) Room temperature	0.945922	14.6244	3.67477e-08
	2-aminobenzothiazole	3.72797e+07	3.20727	S3b	7	(4) Freezer	0.945922	14.6244	3.49791e-08
	2-aminobenzothiazole	4.65189e+09	3.16903	dil1	8	For calibration curve	0.913487	14.5095	5.00734e-06
	2-aminobenzothiazole	2.78179e+09	3.1759	dil2	8	For calibration curve	0.913487	14.5095	2.85204e-06
	2-aminobenzothiazole	7.27711e+08	3.19205	dil3	8	For calibration curve	0.913487	14.5095	6.57106e-07
	2-aminobenzothiazole	4.13683e+08	3.20044	dil4	8	For calibration curve	0.913487	14.5095	3.5409e-07
	2-aminobenzothiazole	9.13749e+07	3.19425	dil5	8	For calibration curve	0.913487	14.5095	6.77891e-08
	2-aminobenzothiazole	1.80251e+07	3.19384	dil6	8	For calibration curve	0.913487	14.5095	1.14669e-08
	2-aminobenzothiazole	3.68547e+08	3.18591	S1a	8	(1) Freeze-thaw cycles	0.913487	14.5095	3.12023e-07
	2-aminobenzothiazole	3.99448e+08	3.17926	S1a	8	(2) Fridge	0.913487	14.5095	3.40773e-07
	2-aminobenzothiazole	3.7572e+08	3.18503	S1a	8	(3) Room temperature	0.913487	14.5095	3.18677e-07
	2-aminobenzothiazole	3.70234e+08	3.18599	S1a	8	(4) Freezer	0.913487	14.5095	3.13587e-07
	2-aminobenzothiazole	3.7766e+07	3.20192	S1b	8	(1) Freeze-thaw cycles	0.913487	14.5095	2.57687e-08
	2-aminobenzothiazole	4.47952e+07	3.19308	S1b	8	(2) Fridge	0.913487	14.5095	3.10631e-08
	2-aminobenzothiazole	4.47136e+07	3.19465	S1b	8	(3) Room temperature	0.913487	14.5095	3.10011e-08
	2-aminobenzothiazole	4.46733e+07	3.19769	S1b	8	(4) Freezer	0.913487	14.5095	3.09706e-08
	2-aminobenzothiazole	4.75355e+08	3.19842	S2a	8	(1) Freeze-thaw cycles	0.913487	14.5095	4.12268e-07
	2-aminobenzothiazole	5.32902e+08	3.18355	S2a	8	(2) Fridge	0.913487	14.5095	4.67206e-07
	2-aminobenzothiazole	5.03737e+08	3.18021	S2a	8	(3) Room temperature	0.913487	14.5095	4.39289e-07
	2-aminobenzothiazole	4.89294e+08	3.19157	S2a	8	(4) Freezer	0.913487	14.5095	4.2552e-07
	2-aminobenzothiazole	5.25648e+07	3.19873	S2b	8	(1) Freeze-thaw cycles	0.913487	14.5095	3.70072e-08
	2-aminobenzothiazole	6.81408e+07	3.19717	S2b	8	(2) Fridge	0.913487	14.5095	4.91669e-08
	2-aminobenzothiazole	6.34236e+07	3.19738	S2b	8	(3) Room temperature	0.913487	14.5095	4.54533e-08
	2-aminobenzothiazole	6.32563e+07	3.19573	S2b	8	(4) Freezer	0.913487	14.5095	4.53221e-08
	2-aminobenzothiazole	5.29334e+08	3.17347	S3a	8	(1) Freeze-thaw cycles	0.913487	14.5095	4.63783e-07
	2-aminobenzothiazole	5.01969e+08	3.19286	S3a	8	(2) Fridge	0.913487	14.5095	4.37601e-07
	2-aminobenzothiazole	4.81811e+08	3.1941	S3a	8	(3) Room temperature	0.913487	14.5095	4.18401e-07
	2-aminobenzothiazole	4.73207e+08	3.18722	S3a	8	(4) Freezer	0.913487	14.5095	4.10228e-07
	2-aminobenzothiazole	5.67259e+07	3.1936	S3b	8	(1) Freeze-thaw cycles	0.913487	14.5095	4.02259e-08
	2-aminobenzothiazole	6.32728e+07	3.18113	S3b	8	(2) Fridge	0.913487	14.5095	4.53351e-08
	2-aminobenzothiazole	6.09843e+07	3.19169	S3b	8	(3) Room temperature	0.913487	14.5095	4.35432e-08
	2-aminobenzothiazole	5.51746e+07	3.19548	S3b	8	(4) Freezer	0.913487	14.5095	3.90232e-08
	2-aminobenzothiazole	3.63143e+09	3.11247	dil1	10	For calibration curve	0.946033	14.5615	5.16734e-06
	2-aminobenzothiazole	2.11999e+09	3.08044	dil2	10	For calibration curve	0.946033	14.5615	2.92543e-06
	2-aminobenzothiazole	5.06121e+08	3.15723	dil3	10	For calibration curve	0.946033	14.5615	6.43609e-07
	2-aminobenzothiazole	2.85529e+08	3.12771	dil4	10	For calibration curve	0.946033	14.5615	3.51428e-07
	2-aminobenzothiazole	5.89738e+07	3.13796	dil5	10	For calibration curve	0.946033	14.5615	6.63391e-08
	2-aminobenzothiazole	1.14697e+07	3.14821	dil6	10	For calibration curve	0.946033	14.5615	1.17515e-08
	2-aminobenzothiazole	1.84605e+08	3.13126	S1a	10	(1) Freeze-thaw cycles	0.946033	14.5615	2.21628e-07
	2-aminobenzothiazole	2.36872e+08	3.13616	S1a	10	(2) Fridge	0.946033	14.5615	2.8845e-07
	2-aminobenzothiazole	2.46503e+08	3.1737	S1a	10	(3) Room temperature	0.946033	14.5615	3.00861e-07
	2-aminobenzothiazole	2.56098e+08	3.18438	S1a	10	(4) Freezer	0.946033	14.5615	3.13254e-07
	2-aminobenzothiazole	1.60773e+07	3.18675	S1b	10	(1) Freeze-thaw cycles	0.946033	14.5615	1.67928e-08
	2-aminobenzothiazole	2.63683e+07	3.17669	S1b	10	(2) Fridge	0.946033	14.5615	2.83302e-08
	2-aminobenzothiazole	2.66094e+07	3.14272	S1b	10	(3) Room temperature	0.946033	14.5615	2.86041e-08
	2-aminobenzothiazole	2.63291e+07	3.14624	S1b	10	(4) Freezer	0.946033	14.5615	2.82857e-08
	2-aminobenzothiazole	3.12105e+08	3.15878	S2a	10	(1) Freeze-thaw cycles	0.946033	14.5615	3.86093e-07
	2-aminobenzothiazole	3.40276e+08	3.11047	S2a	10	(2) Fridge	0.946033	14.5615	4.23022e-07
	2-aminobenzothiazole	3.35356e+08	3.14167	S2a	10	(3) Room temperature	0.946033	14.5615	4.16559e-07
	2-aminobenzothiazole	3.4351e+08	3.15109	S2a	10	(4) Freezer	0.946033	14.5615	4.27273e-07
	2-aminobenzothiazole	2.80202e+07	3.18475	S2b	10	(1) Freeze-thaw cycles	0.946033	14.5615	3.02096e-08
	2-aminobenzothiazole	3.37237e+07	3.18387	S2b	10	(2) Fridge	0.946033	14.5615	3.6745e-08
	2-aminobenzothiazole	3.54142e+07	3.15368	S2b	10	(3) Room temperature	0.946033	14.5615	3.86948e-08
	2-aminobenzothiazole	3.6015e+07	3.12511	S2b	10	(4) Freezer	0.946033	14.5615	3.93891e-08
	2-aminobenzothiazole	3.12702e+08	3.15083	S3a	10	(1) Freeze-thaw cycles	0.946033	14.5615	3.86873e-07
	2-aminobenzothiazole	3.16006e+08	3.11677	S3a	10	(2) Fridge	0.946033	14.5615	3.91195e-07
	2-aminobenzothiazole	3.15515e+08	3.14034	S3a	10	(3) Room temperature	0.946033	14.5615	3.90553e-07
	2-aminobenzothiazole	3.47634e+08	3.11365	S3a	10	(4) Freezer	0.946033	14.5615	4.32697e-07
	2-aminobenzothiazole	2.98186e+07	3.17713	S3b	10	(1) Freeze-thaw cycles	0.946033	14.5615	3.22628e-08
	2-aminobenzothiazole	3.11692e+07	3.18076	S3b	10	(2) Fridge	0.946033	14.5615	3.38094e-08
	2-aminobenzothiazole	3.22352e+07	3.17724	S3b	10	(3) Room temperature	0.946033	14.5615	3.50329e-08
	2-aminobenzothiazole	3.1007e+07	3.1673	S3b	10	(4) Freezer	0.946033	14.5615	3.36235e-08
	2-aminobenzothiazole	3.71209e+09	3.15775	dil1	12	For calibration curve	0.950983	14.6238	4.84557e-06
	2-aminobenzothiazole	2.2623e+09	3.16773	dil2	12	For calibration curve	0.950983	14.6238	2.87866e-06
	2-aminobenzothiazole	5.55819e+08	3.17982	dil3	12	For calibration curve	0.950983	14.6238	6.57889e-07
	2-aminobenzothiazole	3.04266e+08	3.18718	dil4	12	For calibration curve	0.950983	14.6238	3.49128e-07
	2-aminobenzothiazole	6.36231e+07	3.19186	dil5	12	For calibration curve	0.950983	14.6238	6.73464e-08
	2-aminobenzothiazole	1.193e+07	3.19946	dil6	12	For calibration curve	0.950983	14.6238	1.15843e-08
	2-aminobenzothiazole	3.07846e+08	3.22023	S1a	12	(1) Freeze-thaw cycles	0.950983	14.6238	3.53449e-07
	2-aminobenzothiazole	2.94105e+08	3.18678	S1a	12	(2) Fridge	0.950983	14.6238	3.36878e-07
	2-aminobenzothiazole	2.86857e+08	3.18362	S1a	12	(3) Room temperature	0.950983	14.6238	3.28154e-07
	2-aminobenzothiazole	2.61133e+08	3.18437	S1a	12	(4) Freezer	0.950983	14.6238	2.97284e-07
	2-aminobenzothiazole	2.87134e+07	3.20289	S1b	12	(1) Freeze-thaw cycles	0.950983	14.6238	2.91725e-08
	2-aminobenzothiazole	3.04014e+07	3.2014	S1b	12	(2) Fridge	0.950983	14.6238	3.09786e-08
	2-aminobenzothiazole	2.91163e+07	3.19099	S1b	12	(3) Room temperature	0.950983	14.6238	2.96032e-08
	2-aminobenzothiazole	2.80617e+07	3.18583	S1b	12	(4) Freezer	0.950983	14.6238	2.84768e-08
	2-aminobenzothiazole	3.1793e+08	3.20146	S2a	12	(1) Freeze-thaw cycles	0.950983	14.6238	3.65634e-07
	2-aminobenzothiazole	3.48823e+08	3.18261	S2a	12	(2) Fridge	0.950983	14.6238	4.03084e-07
	2-aminobenzothiazole	3.37198e+08	3.1829	S2a	12	(3) Room temperature	0.950983	14.6238	3.8897e-07
	2-aminobenzothiazole	3.28145e+08	3.18343	S2a	12	(4) Freezer	0.950983	14.6238	3.77996e-07
	2-aminobenzothiazole	2.71158e+07	3.20581	S2b	12	(1) Freeze-thaw cycles	0.950983	14.6238	2.74683e-08
	2-aminobenzothiazole	3.44784e+07	3.21004	S2b	12	(2) Fridge	0.950983	14.6238	3.53617e-08
	2-aminobenzothiazole	3.47749e+07	3.19628	S2b	12	(3) Room temperature	0.950983	14.6238	3.56815e-08
	2-aminobenzothiazole	3.36839e+07	3.18771	S2b	12	(4) Freezer	0.950983	14.6238	3.45053e-08
	2-aminobenzothiazole	3.06655e+08	3.18906	S3a	12	(1) Freeze-thaw cycles	0.950983	14.6238	3.52011e-07
	2-aminobenzothiazole	3.29317e+08	3.19347	S3a	12	(2) Fridge	0.950983	14.6238	3.79416e-07
	2-aminobenzothiazole	3.19919e+08	3.20413	S3a	12	(3) Room temperature	0.950983	14.6238	3.68039e-07
	2-aminobenzothiazole	3.09114e+08	3.18651	S3a	12	(4) Freezer	0.950983	14.6238	3.54979e-07
	2-aminobenzothiazole	3.01718e+07	3.19971	S3b	12	(1) Freeze-thaw cycles	0.950983	14.6238	3.07327e-08
	2-aminobenzothiazole	3.30783e+07	3.20287	S3b	12	(2) Fridge	0.950983	14.6238	3.38533e-08
	2-aminobenzothiazole	3.33407e+07	3.19641	S3b	12	(3) Room temperature	0.950983	14.6238	3.41358e-08
	2-aminobenzothiazole	3.24925e+07	3.20491	S3b	12	(4) Freezer	0.950983	14.6238	3.32232e-08
	2-aminobenzothiazole	3.36409e+09	3.17987	dil1	14	For calibration curve	0.934831	14.4546	5.35463e-06
	2-aminobenzothiazole	1.91057e+09	3.16763	dil2	14	For calibration curve	0.934831	14.4546	2.92346e-06
	2-aminobenzothiazole	4.51217e+08	3.19708	dil3	14	For calibration curve	0.934831	14.4546	6.24345e-07
	2-aminobenzothiazole	2.61632e+08	3.20189	dil4	14	For calibration curve	0.934831	14.4546	3.48521e-07
	2-aminobenzothiazole	6.05134e+07	3.20128	dil5	14	For calibration curve	0.934831	14.4546	7.27889e-08
	2-aminobenzothiazole	1.04666e+07	3.23307	dil6	14	For calibration curve	0.934831	14.4546	1.11403e-08
	2-aminobenzothiazole	1.19482e+08	3.18807	S1a	14	(1) Freeze-thaw cycles	0.934831	14.4546	1.50699e-07
	2-aminobenzothiazole	1.883e+08	3.18949	S1a	14	(2) Fridge	0.934831	14.4546	2.45149e-07
	2-aminobenzothiazole	1.91479e+08	3.19439	S1a	14	(3) Room temperature	0.934831	14.4546	2.4958e-07
	2-aminobenzothiazole	2.2294e+08	3.19543	S1a	14	(4) Freezer	0.934831	14.4546	2.93685e-07
	2-aminobenzothiazole	9.96343e+06	3.17968	S1b	14	(1) Freeze-thaw cycles	0.934831	14.4546	1.05683e-08
	2-aminobenzothiazole	2.02657e+07	3.1874	S1b	14	(2) Fridge	0.934831	14.4546	2.25869e-08
	2-aminobenzothiazole	2.25833e+07	3.2066	S1b	14	(3) Room temperature	0.934831	14.4546	2.53606e-08
	2-aminobenzothiazole	2.59116e+07	3.20587	S1b	14	(4) Freezer	0.934831	14.4546	2.93785e-08
	2-aminobenzothiazole	2.02554e+08	3.1737	S2a	14	(1) Freeze-thaw cycles	0.934831	14.4546	2.65052e-07
	2-aminobenzothiazole	2.66493e+08	3.19625	S2a	14	(2) Fridge	0.934831	14.4546	3.55452e-07
	2-aminobenzothiazole	3.02695e+08	3.20347	S2a	14	(3) Room temperature	0.934831	14.4546	4.0734e-07
	2-aminobenzothiazole	3.03889e+08	3.19937	S2a	14	(4) Freezer	0.934831	14.4546	4.0906e-07
	2-aminobenzothiazole	1.95633e+07	3.19848	S2b	14	(1) Freeze-thaw cycles	0.934831	14.4546	2.17504e-08
	2-aminobenzothiazole	3.10438e+07	3.20262	S2b	14	(2) Fridge	0.934831	14.4546	3.56435e-08
	2-aminobenzothiazole	3.71856e+07	3.20852	S2b	14	(3) Room temperature	0.934831	14.4546	4.32361e-08
	2-aminobenzothiazole	3.24729e+07	3.20607	S2b	14	(4) Freezer	0.934831	14.4546	3.74015e-08
	2-aminobenzothiazole	1.9612e+08	3.18161	S3a	14	(1) Freeze-thaw cycles	0.934831	14.4546	2.56055e-07
	2-aminobenzothiazole	2.56487e+08	3.18388	S3a	14	(2) Fridge	0.934831	14.4546	3.41194e-07
	2-aminobenzothiazole	2.96597e+08	3.18773	S3a	14	(3) Room temperature	0.934831	14.4546	3.98568e-07
	2-aminobenzothiazole	2.9128e+08	3.18573	S3a	14	(4) Freezer	0.934831	14.4546	3.9093e-07
	2-aminobenzothiazole	1.91577e+07	3.19773	S3b	14	(1) Freeze-thaw cycles	0.934831	14.4546	2.12684e-08
	2-aminobenzothiazole	2.86437e+07	3.20458	S3b	14	(2) Fridge	0.934831	14.4546	3.27038e-08
	2-aminobenzothiazole	3.3032e+07	3.20882	S3b	14	(3) Room temperature	0.934831	14.4546	3.80908e-08
	2-aminobenzothiazole	3.45354e+07	3.21813	S3b	14	(4) Freezer	0.934831	14.4546	3.99482e-08
	2-hydroxybenzothiazole	1.19738e+07	7.12271	S1a	0	(1) Freeze-thaw cycles	0.976132	12.623	2.08768e-06
	2-hydroxybenzothiazole	1.19738e+07	7.12271	S1a	0	(2) Fridge	0.976132	12.623	2.08768e-06
	2-hydroxybenzothiazole	1.19738e+07	7.12271	S1a	0	(3) Room temperature	0.976132	12.623	2.08768e-06
	2-hydroxybenzothiazole	1.19738e+07	7.12271	S1a	0	(4) Freezer	0.976132	12.623	2.08768e-06
	2-hydroxybenzothiazole	1.07319e+06	7.13313	S1b	0	(1) Freeze-thaw cycles	0.976132	12.623	1.76399e-07
	2-hydroxybenzothiazole	1.07319e+06	7.13313	S1b	0	(2) Fridge	0.976132	12.623	1.76399e-07
	2-hydroxybenzothiazole	1.07319e+06	7.13313	S1b	0	(3) Room temperature	0.976132	12.623	1.76399e-07
	2-hydroxybenzothiazole	1.07319e+06	7.13313	S1b	0	(4) Freezer	0.976132	12.623	1.76399e-07
	2-hydroxybenzothiazole	1.17377e+07	7.12635	S2a	0	(1) Freeze-thaw cycles	0.976132	12.623	2.04552e-06
	2-hydroxybenzothiazole	1.17377e+07	7.12635	S2a	0	(2) Fridge	0.976132	12.623	2.04552e-06
	2-hydroxybenzothiazole	1.17377e+07	7.12635	S2a	0	(3) Room temperature	0.976132	12.623	2.04552e-06
	2-hydroxybenzothiazole	1.17377e+07	7.12635	S2a	0	(4) Freezer	0.976132	12.623	2.04552e-06
	2-hydroxybenzothiazole	1.11544e+06	7.12608	S2b	0	(1) Freeze-thaw cycles	0.976132	12.623	1.83517e-07
	2-hydroxybenzothiazole	1.11544e+06	7.12608	S2b	0	(2) Fridge	0.976132	12.623	1.83517e-07
	2-hydroxybenzothiazole	1.11544e+06	7.12608	S2b	0	(3) Room temperature	0.976132	12.623	1.83517e-07
	2-hydroxybenzothiazole	1.11544e+06	7.12608	S2b	0	(4) Freezer	0.976132	12.623	1.83517e-07
	2-hydroxybenzothiazole	1.14834e+07	7.13285	S3a	0	(1) Freeze-thaw cycles	0.976132	12.623	2.00013e-06
	2-hydroxybenzothiazole	1.14834e+07	7.13285	S3a	0	(2) Fridge	0.976132	12.623	2.00013e-06
	2-hydroxybenzothiazole	1.14834e+07	7.13285	S3a	0	(3) Room temperature	0.976132	12.623	2.00013e-06
	2-hydroxybenzothiazole	1.14834e+07	7.13285	S3a	0	(4) Freezer	0.976132	12.623	2.00013e-06
	2-hydroxybenzothiazole	1.05051e+06	7.12837	S3b	0	(1) Freeze-thaw cycles	0.976132	12.623	1.72581e-07
	2-hydroxybenzothiazole	1.05051e+06	7.12837	S3b	0	(2) Fridge	0.976132	12.623	1.72581e-07
	2-hydroxybenzothiazole	1.05051e+06	7.12837	S3b	0	(3) Room temperature	0.976132	12.623	1.72581e-07
	2-hydroxybenzothiazole	1.05051e+06	7.12837	S3b	0	(4) Freezer	0.976132	12.623	1.72581e-07
	2-hydroxybenzothiazole	1.12261e+08	7.14873	dil1	1	For calibration curve	1.03162	13.4603	5.69769e-06
	2-hydroxybenzothiazole	5.65391e+07	7.12925	dil2	1	For calibration curve	1.03162	13.4603	2.93054e-06
	2-hydroxybenzothiazole	1.22491e+07	7.13381	dil3	1	For calibration curve	1.03162	13.4603	6.65362e-07
	2-hydroxybenzothiazole	5.71528e+06	7.15029	dil4	1	For calibration curve	1.03162	13.4603	3.17789e-07
	2-hydroxybenzothiazole	1.00763e+06	7.13063	dil5	1	For calibration curve	1.03162	13.4603	5.90884e-08
	2-hydroxybenzothiazole	3.21449e+07	7.13938	S1a	1	(1) Freeze-thaw cycles	1.03162	13.4603	1.69522e-06
	2-hydroxybenzothiazole	3.02419e+07	7.1191	S1a	1	(2) Fridge	1.03162	13.4603	1.59785e-06
	2-hydroxybenzothiazole	3.07616e+07	7.14089	S1a	1	(3) Room temperature	1.03162	13.4603	1.62446e-06
	2-hydroxybenzothiazole	3.21449e+07	7.13938	S1a	1	(4) Freezer	1.03162	13.4603	1.69522e-06
	2-hydroxybenzothiazole	3.40414e+06	7.11318	S1b	1	(1) Freeze-thaw cycles	1.03162	13.4603	1.92311e-07
	2-hydroxybenzothiazole	2.65646e+06	7.15982	S1b	1	(2) Fridge	1.03162	13.4603	1.51218e-07
	2-hydroxybenzothiazole	2.83605e+06	7.14816	S1b	1	(3) Room temperature	1.03162	13.4603	1.61118e-07
	2-hydroxybenzothiazole	3.40414e+06	7.11318	S1b	1	(4) Freezer	1.03162	13.4603	1.92311e-07
	2-hydroxybenzothiazole	2.65992e+07	7.14293	S2a	1	(1) Freeze-thaw cycles	1.03162	13.4603	1.41093e-06
	2-hydroxybenzothiazole	3.01589e+07	7.13232	S2a	1	(2) Fridge	1.03162	13.4603	1.5936e-06
	2-hydroxybenzothiazole	3.17957e+07	7.14145	S2a	1	(3) Room temperature	1.03162	13.4603	1.67737e-06
	2-hydroxybenzothiazole	2.65992e+07	7.14293	S2a	1	(4) Freezer	1.03162	13.4603	1.41093e-06
	2-hydroxybenzothiazole	3.15295e+06	7.13834	S2b	1	(1) Freeze-thaw cycles	1.03162	13.4603	1.7854e-07
	2-hydroxybenzothiazole	2.49198e+06	7.11858	S2b	1	(2) Fridge	1.03162	13.4603	1.42133e-07
	2-hydroxybenzothiazole	3.17343e+06	7.13689	S2b	1	(3) Room temperature	1.03162	13.4603	1.79664e-07
	2-hydroxybenzothiazole	3.15295e+06	7.13834	S2b	1	(4) Freezer	1.03162	13.4603	1.7854e-07
	2-hydroxybenzothiazole	2.90489e+07	7.13765	S3a	1	(1) Freeze-thaw cycles	1.03162	13.4603	1.53671e-06
	2-hydroxybenzothiazole	3.0215e+07	7.12477	S3a	1	(2) Fridge	1.03162	13.4603	1.59647e-06
	2-hydroxybenzothiazole	3.53025e+07	7.13185	S3a	1	(3) Room temperature	1.03162	13.4603	1.85641e-06
	2-hydroxybenzothiazole	2.90489e+07	7.13765	S3a	1	(4) Freezer	1.03162	13.4603	1.53671e-06
	2-hydroxybenzothiazole	3.43907e+06	7.13154	S3b	1	(1) Freeze-thaw cycles	1.03162	13.4603	1.94224e-07
	2-hydroxybenzothiazole	3.07953e+06	7.15209	S3b	1	(2) Fridge	1.03162	13.4603	1.74508e-07
	2-hydroxybenzothiazole	2.74901e+06	7.13067	S3b	1	(3) Room temperature	1.03162	13.4603	1.56322e-07
	2-hydroxybenzothiazole	3.43907e+06	7.13154	S3b	1	(4) Freezer	1.03162	13.4603	1.94224e-07
	2-hydroxybenzothiazole	1.13945e+08	7.16411	dil1	2	For calibration curve	1.02644	13.4146	6.02704e-06
	2-hydroxybenzothiazole	5.41737e+07	7.13859	dil2	2	For calibration curve	1.02644	13.4146	2.92088e-06
	2-hydroxybenzothiazole	1.2313e+07	7.14694	dil3	2	For calibration curve	1.02644	13.4146	6.89701e-07
	2-hydroxybenzothiazole	5.31632e+06	7.15325	dil4	2	For calibration curve	1.02644	13.4146	3.04301e-07
	2-hydroxybenzothiazole	999499	7.13955	dil5	2	For calibration curve	1.02644	13.4146	5.97268e-08
	2-hydroxybenzothiazole	3.46922e+07	7.14654	S1a	2	(1) Freeze-thaw cycles	1.02644	13.4146	1.89209e-06
	2-hydroxybenzothiazole	3.32761e+07	7.14564	S1a	2	(2) Fridge	1.02644	13.4146	1.81681e-06
	2-hydroxybenzothiazole	3.24586e+07	7.13766	S1a	2	(3) Room temperature	1.02644	13.4146	1.77331e-06
	2-hydroxybenzothiazole	3.36129e+07	7.14888	S1a	2	(4) Freezer	1.02644	13.4146	1.83472e-06
	2-hydroxybenzothiazole	2.91612e+06	7.15374	S1b	2	(1) Freeze-thaw cycles	1.02644	13.4146	1.69518e-07
	2-hydroxybenzothiazole	3.09718e+06	7.14313	S1b	2	(2) Fridge	1.02644	13.4146	1.79764e-07
	2-hydroxybenzothiazole	3.50645e+06	7.16144	S1b	2	(3) Room temperature	1.02644	13.4146	2.02869e-07
	2-hydroxybenzothiazole	3.52865e+06	7.15175	S1b	2	(4) Freezer	1.02644	13.4146	2.0412e-07
	2-hydroxybenzothiazole	3.36455e+07	7.13291	S2a	2	(1) Freeze-thaw cycles	1.02644	13.4146	1.83646e-06
	2-hydroxybenzothiazole	3.08676e+07	7.15984	S2a	2	(2) Fridge	1.02644	13.4146	1.68857e-06
	2-hydroxybenzothiazole	3.33216e+07	7.13808	S2a	2	(3) Room temperature	1.02644	13.4146	1.81923e-06
	2-hydroxybenzothiazole	3.50165e+07	7.14472	S2a	2	(4) Freezer	1.02644	13.4146	1.90932e-06
	2-hydroxybenzothiazole	2.77611e+06	7.14974	S2b	2	(1) Freeze-thaw cycles	1.02644	13.4146	1.61583e-07
	2-hydroxybenzothiazole	3.08925e+06	7.15725	S2b	2	(2) Fridge	1.02644	13.4146	1.79315e-07
	2-hydroxybenzothiazole	3.42251e+06	7.1509	S2b	2	(3) Room temperature	1.02644	13.4146	1.98136e-07
	2-hydroxybenzothiazole	3.42398e+06	7.13137	S2b	2	(4) Freezer	1.02644	13.4146	1.98219e-07
	2-hydroxybenzothiazole	3.01346e+07	7.13931	S3a	2	(1) Freeze-thaw cycles	1.02644	13.4146	1.64949e-06
	2-hydroxybenzothiazole	3.05528e+07	7.14932	S3a	2	(2) Fridge	1.02644	13.4146	1.67179e-06
	2-hydroxybenzothiazole	3.68803e+07	7.13634	S3a	2	(3) Room temperature	1.02644	13.4146	2.00826e-06
	2-hydroxybenzothiazole	3.1395e+07	7.13438	S3a	2	(4) Freezer	1.02644	13.4146	1.71667e-06
	2-hydroxybenzothiazole	2.82307e+06	7.13372	S3b	2	(1) Freeze-thaw cycles	1.02644	13.4146	1.64246e-07
	2-hydroxybenzothiazole	2.84606e+06	7.15186	S3b	2	(2) Fridge	1.02644	13.4146	1.65549e-07
	2-hydroxybenzothiazole	3.57847e+06	7.14434	S3b	2	(3) Room temperature	1.02644	13.4146	2.06927e-07
	2-hydroxybenzothiazole	3.41023e+06	7.14675	S3b	2	(4) Freezer	1.02644	13.4146	1.97443e-07
	2-hydroxybenzothiazole	1.29838e+08	7.14934	dil1	3	For calibration curve	1.08634	13.7902	5.94875e-06
	2-hydroxybenzothiazole	5.84532e+07	7.14327	dil2	3	For calibration curve	1.08634	13.7902	2.8535e-06
	2-hydroxybenzothiazole	1.10788e+07	7.15711	dil3	3	For calibration curve	1.08634	13.7902	6.17267e-07
	2-hydroxybenzothiazole	6.49322e+06	7.13762	dil4	3	For calibration curve	1.08634	13.7902	3.77468e-07
	2-hydroxybenzothiazole	802264	7.15089	dil5	3	For calibration curve	1.08634	13.7902	5.50701e-08
	2-hydroxybenzothiazole	3.47219e+07	7.14575	S1a	3	(1) Freeze-thaw cycles	1.08634	13.7902	1.76666e-06
	2-hydroxybenzothiazole	3.27223e+07	7.15101	S1a	3	(2) Fridge	1.08634	13.7902	1.67278e-06
	2-hydroxybenzothiazole	3.27511e+07	7.14857	S1a	3	(3) Room temperature	1.08634	13.7902	1.67414e-06
	2-hydroxybenzothiazole	3.57101e+07	7.13964	S1a	3	(4) Freezer	1.08634	13.7902	1.81289e-06
	2-hydroxybenzothiazole	2.97072e+06	7.15782	S1b	3	(1) Freeze-thaw cycles	1.08634	13.7902	1.83769e-07
	2-hydroxybenzothiazole	3.45255e+06	7.12901	S1b	3	(2) Fridge	1.08634	13.7902	2.11039e-07
	2-hydroxybenzothiazole	3.35807e+06	7.15455	S1b	3	(3) Room temperature	1.08634	13.7902	2.05717e-07
	2-hydroxybenzothiazole	2.92439e+06	7.15452	S1b	3	(4) Freezer	1.08634	13.7902	1.81129e-07
	2-hydroxybenzothiazole	3.08237e+07	7.14523	S2a	3	(1) Freeze-thaw cycles	1.08634	13.7902	1.58323e-06
	2-hydroxybenzothiazole	3.40397e+07	7.14945	S2a	3	(2) Fridge	1.08634	13.7902	1.73468e-06
	2-hydroxybenzothiazole	3.53288e+07	7.1531	S2a	3	(3) Room temperature	1.08634	13.7902	1.79506e-06
	2-hydroxybenzothiazole	3.13434e+07	7.1396	S2a	3	(4) Freezer	1.08634	13.7902	1.60778e-06
	2-hydroxybenzothiazole	2.10921e+06	7.14668	S2b	3	(1) Freeze-thaw cycles	1.08634	13.7902	1.34076e-07
	2-hydroxybenzothiazole	3.33153e+06	7.15495	S2b	3	(2) Fridge	1.08634	13.7902	2.0422e-07
	2-hydroxybenzothiazole	3.85297e+06	7.15589	S2b	3	(3) Room temperature	1.08634	13.7902	2.3347e-07
	2-hydroxybenzothiazole	3.52371e+06	7.1388	S2b	3	(4) Freezer	1.08634	13.7902	2.1504e-07
	2-hydroxybenzothiazole	2.99329e+07	7.14351	S3a	3	(1) Freeze-thaw cycles	1.08634	13.7902	1.54106e-06
	2-hydroxybenzothiazole	3.27276e+07	7.14617	S3a	3	(2) Fridge	1.08634	13.7902	1.67303e-06
	2-hydroxybenzothiazole	3.37005e+07	7.1573	S3a	3	(3) Room temperature	1.08634	13.7902	1.71876e-06
	2-hydroxybenzothiazole	3.21268e+07	7.13639	S3a	3	(4) Freezer	1.08634	13.7902	1.64474e-06
	2-hydroxybenzothiazole	2.13884e+06	7.13395	S3b	3	(1) Freeze-thaw cycles	1.08634	13.7902	1.35809e-07
	2-hydroxybenzothiazole	3.06889e+06	7.14096	S3b	3	(2) Fridge	1.08634	13.7902	1.89352e-07
	2-hydroxybenzothiazole	3.14874e+06	7.14607	S3b	3	(3) Room temperature	1.08634	13.7902	1.93883e-07
	2-hydroxybenzothiazole	3.07361e+06	7.14917	S3b	3	(4) Freezer	1.08634	13.7902	1.8962e-07
	2-hydroxybenzothiazole	9.11107e+06	7.16217	dil1	4	For calibration curve	1.04203	12.471	5.13913e-06
	2-hydroxybenzothiazole	5.32612e+06	7.16202	dil2	4	For calibration curve	1.04203	12.471	3.06997e-06
	2-hydroxybenzothiazole	979038	7.15166	dil3	4	For calibration curve	1.04203	12.471	6.04213e-07
	2-hydroxybenzothiazole	514410	7.16718	dil4	4	For calibration curve	1.04203	12.471	3.25816e-07
	2-hydroxybenzothiazole	89121.6	7.16176	dil5	4	For calibration curve	1.04203	12.471	6.0583e-08
	2-hydroxybenzothiazole	1.54018e+06	7.14156	S1a	4	(1) Freeze-thaw cycles	1.04203	12.471	9.3331e-07
	2-hydroxybenzothiazole	2.81016e+06	7.14035	S1a	4	(2) Fridge	1.04203	12.471	1.66209e-06
	2-hydroxybenzothiazole	3.10191e+06	7.13584	S1a	4	(3) Room temperature	1.04203	12.471	1.82735e-06
	2-hydroxybenzothiazole	3.39795e+06	7.14313	S1a	4	(4) Freezer	1.04203	12.471	1.9944e-06
	2-hydroxybenzothiazole	147587	7.14451	S1b	4	(1) Freeze-thaw cycles	1.04203	12.471	9.83059e-08
	2-hydroxybenzothiazole	266873	7.12814	S1b	4	(2) Fridge	1.04203	12.471	1.73565e-07
	2-hydroxybenzothiazole	306371	7.14626	S1b	4	(3) Room temperature	1.04203	12.471	1.98147e-07
	2-hydroxybenzothiazole	319740	7.14408	S1b	4	(4) Freezer	1.04203	12.471	2.06438e-07
	2-hydroxybenzothiazole	1.82065e+06	7.15519	S2a	4	(1) Freeze-thaw cycles	1.04203	12.471	1.09585e-06
	2-hydroxybenzothiazole	2.80722e+06	7.14136	S2a	4	(2) Fridge	1.04203	12.471	1.66042e-06
	2-hydroxybenzothiazole	3.31509e+06	7.14745	S2a	4	(3) Room temperature	1.04203	12.471	1.94771e-06
	2-hydroxybenzothiazole	3.19885e+06	7.13389	S2a	4	(4) Freezer	1.04203	12.471	1.88212e-06
	2-hydroxybenzothiazole	136385	7.16455	S2b	4	(1) Freeze-thaw cycles	1.04203	12.471	9.11341e-08
	2-hydroxybenzothiazole	266643	7.13484	S2b	4	(2) Fridge	1.04203	12.471	1.73422e-07
	2-hydroxybenzothiazole	308733	7.1382	S2b	4	(3) Room temperature	1.04203	12.471	1.99613e-07
	2-hydroxybenzothiazole	335129	7.1547	S2b	4	(4) Freezer	1.04203	12.471	2.15963e-07
	2-hydroxybenzothiazole	2.19508e+06	7.13973	S3a	4	(1) Freeze-thaw cycles	1.04203	12.471	1.31129e-06
	2-hydroxybenzothiazole	2.89733e+06	7.13623	S3a	4	(2) Fridge	1.04203	12.471	1.71153e-06
	2-hydroxybenzothiazole	3.19741e+06	7.14661	S3a	4	(3) Room temperature	1.04203	12.471	1.88131e-06
	2-hydroxybenzothiazole	3.35447e+06	7.14508	S3a	4	(4) Freezer	1.04203	12.471	1.9699e-06
	2-hydroxybenzothiazole	136629	7.13577	S3b	4	(1) Freeze-thaw cycles	1.04203	12.471	9.12909e-08
	2-hydroxybenzothiazole	265318	7.13993	S3b	4	(2) Fridge	1.04203	12.471	1.72594e-07
	2-hydroxybenzothiazole	303370	7.14571	S3b	4	(3) Room temperature	1.04203	12.471	1.96284e-07
	2-hydroxybenzothiazole	319716	7.14209	S3b	4	(4) Freezer	1.04203	12.471	2.06423e-07
	2-hydroxybenzothiazole	7.27033e+06	7.19647	dil1	5	For calibration curve	1.03035	12.2545	5.83239e-06
	2-hydroxybenzothiazole	3.64409e+06	7.21653	dil2	5	For calibration curve	1.03035	12.2545	2.98343e-06
	2-hydroxybenzothiazole	717714	7.20639	dil3	5	For calibration curve	1.03035	12.2545	6.16396e-07
	2-hydroxybenzothiazole	388136	7.22367	dil4	5	For calibration curve	1.03035	12.2545	3.39434e-07
	2-hydroxybenzothiazole	63593	7.23839	dil5	5	For calibration curve	1.03035	12.2545	5.86566e-08
	2-hydroxybenzothiazole	2.1027e+06	7.22777	S1a	5	(1) Freeze-thaw cycles	1.03035	12.2545	1.7496e-06
	2-hydroxybenzothiazole	2.26829e+06	7.29465	S1a	5	(2) Fridge	1.03035	12.2545	1.88317e-06
	2-hydroxybenzothiazole	2.39972e+06	7.24787	S1a	5	(3) Room temperature	1.03035	12.2545	1.98898e-06
	2-hydroxybenzothiazole	2.45704e+06	7.23153	S1a	5	(4) Freezer	1.03035	12.2545	2.03508e-06
	2-hydroxybenzothiazole	205791	7.25578	S1b	5	(1) Freeze-thaw cycles	1.03035	12.2545	1.83363e-07
	2-hydroxybenzothiazole	231268	7.2768	S1b	5	(2) Fridge	1.03035	12.2545	2.05357e-07
	2-hydroxybenzothiazole	230926	7.22968	S1b	5	(3) Room temperature	1.03035	12.2545	2.05062e-07
	2-hydroxybenzothiazole	239315	7.20842	S1b	5	(4) Freezer	1.03035	12.2545	2.12289e-07
	2-hydroxybenzothiazole	2.16475e+06	7.2373	S2a	5	(1) Freeze-thaw cycles	1.03035	12.2545	1.79968e-06
	2-hydroxybenzothiazole	2.40903e+06	7.25444	S2a	5	(2) Fridge	1.03035	12.2545	1.99647e-06
	2-hydroxybenzothiazole	2.44672e+06	7.27618	S2a	5	(3) Room temperature	1.03035	12.2545	2.02678e-06
	2-hydroxybenzothiazole	2.37578e+06	7.22214	S2a	5	(4) Freezer	1.03035	12.2545	1.96972e-06
	2-hydroxybenzothiazole	178786	7.29804	S2b	5	(1) Freeze-thaw cycles	1.03035	12.2545	1.59963e-07
	2-hydroxybenzothiazole	252940	7.28766	S2b	5	(2) Fridge	1.03035	12.2545	2.24009e-07
	2-hydroxybenzothiazole	208625	7.24393	S2b	5	(3) Room temperature	1.03035	12.2545	1.85814e-07
	2-hydroxybenzothiazole	249917	7.24001	S2b	5	(4) Freezer	1.03035	12.2545	2.21411e-07
	2-hydroxybenzothiazole	2.10089e+06	7.27828	S3a	5	(1) Freeze-thaw cycles	1.03035	12.2545	1.74814e-06
	2-hydroxybenzothiazole	2.38106e+06	7.26064	S3a	5	(2) Fridge	1.03035	12.2545	1.97397e-06
	2-hydroxybenzothiazole	2.53201e+06	7.2193	S3a	5	(3) Room temperature	1.03035	12.2545	2.09531e-06
	2-hydroxybenzothiazole	2.473e+06	7.23037	S3a	5	(4) Freezer	1.03035	12.2545	2.0479e-06
	2-hydroxybenzothiazole	183639	7.28038	S3b	5	(1) Freeze-thaw cycles	1.03035	12.2545	1.64175e-07
	2-hydroxybenzothiazole	206424	7.23712	S3b	5	(2) Fridge	1.03035	12.2545	1.83911e-07
	2-hydroxybenzothiazole	243908	7.25578	S3b	5	(3) Room temperature	1.03035	12.2545	2.16242e-07
	2-hydroxybenzothiazole	214439	7.2432	S3b	5	(4) Freezer	1.03035	12.2545	1.90838e-07
	2-hydroxybenzothiazole	1.18917e+07	7.12278	dil1	6	For calibration curve	1.02885	12.5211	5.09139e-06
	2-hydroxybenzothiazole	6.84057e+06	7.12798	dil2	6	For calibration curve	1.02885	12.5211	2.97454e-06
	2-hydroxybenzothiazole	1.34987e+06	7.12816	dil3	6	For calibration curve	1.02885	12.5211	6.14301e-07
	2-hydroxybenzothiazole	742424	7.11791	dil4	6	For calibration curve	1.02885	12.5211	3.43573e-07
	2-hydroxybenzothiazole	119741	7.11958	dil5	6	For calibration curve	1.02885	12.5211	5.83212e-08
	2-hydroxybenzothiazole	3.87004e+06	7.11558	S1a	6	(1) Freeze-thaw cycles	1.02885	12.5211	1.70993e-06
	2-hydroxybenzothiazole	4.25025e+06	7.12385	S1a	6	(2) Fridge	1.02885	12.5211	1.873e-06
	2-hydroxybenzothiazole	4.47503e+06	7.1276	S1a	6	(3) Room temperature	1.02885	12.5211	1.9692e-06
	2-hydroxybenzothiazole	4.61467e+06	7.1183	S1a	6	(4) Freezer	1.02885	12.5211	2.0289e-06
	2-hydroxybenzothiazole	303505	7.13775	S1b	6	(1) Freeze-thaw cycles	1.02885	12.5211	1.44021e-07
	2-hydroxybenzothiazole	398155	7.12283	S1b	6	(2) Fridge	1.02885	12.5211	1.87502e-07
	2-hydroxybenzothiazole	412067	7.12277	S1b	6	(3) Room temperature	1.02885	12.5211	1.93867e-07
	2-hydroxybenzothiazole	433133	7.12051	S1b	6	(4) Freezer	1.02885	12.5211	2.03493e-07
	2-hydroxybenzothiazole	3.92976e+06	7.11291	S2a	6	(1) Freeze-thaw cycles	1.02885	12.5211	1.73557e-06
	2-hydroxybenzothiazole	4.27629e+06	7.12511	S2a	6	(2) Fridge	1.02885	12.5211	1.88415e-06
	2-hydroxybenzothiazole	4.60085e+06	7.11021	S2a	6	(3) Room temperature	1.02885	12.5211	2.023e-06
	2-hydroxybenzothiazole	4.45119e+06	7.11904	S2a	6	(4) Freezer	1.02885	12.5211	1.95901e-06
	2-hydroxybenzothiazole	255215	7.11847	S2b	6	(1) Freeze-thaw cycles	1.02885	12.5211	1.21696e-07
	2-hydroxybenzothiazole	403784	7.12531	S2b	6	(2) Fridge	1.02885	12.5211	1.90079e-07
	2-hydroxybenzothiazole	405350	7.12486	S2b	6	(3) Room temperature	1.02885	12.5211	1.90795e-07
	2-hydroxybenzothiazole	410663	7.11741	S2b	6	(4) Freezer	1.02885	12.5211	1.93225e-07
	2-hydroxybenzothiazole	3.86554e+06	7.11637	S3a	6	(1) Freeze-thaw cycles	1.02885	12.5211	1.708e-06
	2-hydroxybenzothiazole	4.46719e+06	7.12492	S3a	6	(2) Fridge	1.02885	12.5211	1.96585e-06
	2-hydroxybenzothiazole	4.47428e+06	7.12498	S3a	6	(3) Room temperature	1.02885	12.5211	1.96888e-06
	2-hydroxybenzothiazole	4.4971e+06	7.12203	S3a	6	(4) Freezer	1.02885	12.5211	1.97864e-06
	2-hydroxybenzothiazole	282513	7.12853	S3b	6	(1) Freeze-thaw cycles	1.02885	12.5211	1.34329e-07
	2-hydroxybenzothiazole	377331	7.13524	S3b	6	(2) Fridge	1.02885	12.5211	1.77964e-07
	2-hydroxybenzothiazole	428075	7.12352	S3b	6	(3) Room temperature	1.02885	12.5211	2.01183e-07
	2-hydroxybenzothiazole	429029	7.11974	S3b	6	(4) Freezer	1.02885	12.5211	2.01619e-07
	2-hydroxybenzothiazole	1.563e+07	7.11866	dil1	7	For calibration curve	0.994057	12.4342	5.35117e-06
	2-hydroxybenzothiazole	8.76074e+06	7.11463	dil2	7	For calibration curve	0.994057	12.4342	2.98901e-06
	2-hydroxybenzothiazole	1.85929e+06	7.10611	dil3	7	For calibration curve	0.994057	12.4342	6.28505e-07
	2-hydroxybenzothiazole	975896	7.11848	dil4	7	For calibration curve	0.994057	12.4342	3.28619e-07
	2-hydroxybenzothiazole	177930	7.11725	dil5	7	For calibration curve	0.994057	12.4342	5.93087e-08
	2-hydroxybenzothiazole	5.47933e+06	7.10187	S1a	7	(1) Freeze-thaw cycles	0.994057	12.4342	1.86421e-06
	2-hydroxybenzothiazole	5.73065e+06	7.11935	S1a	7	(2) Fridge	0.994057	12.4342	1.95024e-06
	2-hydroxybenzothiazole	5.94453e+06	7.12053	S1a	7	(3) Room temperature	0.994057	12.4342	2.02347e-06
	2-hydroxybenzothiazole	6.34987e+06	7.11604	S1a	7	(4) Freezer	0.994057	12.4342	2.1623e-06
	2-hydroxybenzothiazole	543002	7.11679	S1b	7	(1) Freeze-thaw cycles	0.994057	12.4342	1.82208e-07
	2-hydroxybenzothiazole	610029	7.12009	S1b	7	(2) Fridge	0.994057	12.4342	2.04842e-07
	2-hydroxybenzothiazole	621775	7.11916	S1b	7	(3) Room temperature	0.994057	12.4342	2.0881e-07
	2-hydroxybenzothiazole	622392	7.12261	S1b	7	(4) Freezer	0.994057	12.4342	2.09019e-07
	2-hydroxybenzothiazole	5.16658e+06	7.11121	S2a	7	(1) Freeze-thaw cycles	0.994057	12.4342	1.75719e-06
	2-hydroxybenzothiazole	5.84854e+06	7.11941	S2a	7	(2) Fridge	0.994057	12.4342	1.99061e-06
	2-hydroxybenzothiazole	6.21647e+06	7.10941	S2a	7	(3) Room temperature	0.994057	12.4342	2.11661e-06
	2-hydroxybenzothiazole	6.01839e+06	7.11499	S2a	7	(4) Freezer	0.994057	12.4342	2.04877e-06
	2-hydroxybenzothiazole	412473	7.12264	S2b	7	(1) Freeze-thaw cycles	0.994057	12.4342	1.38181e-07
	2-hydroxybenzothiazole	543024	7.12441	S2b	7	(2) Fridge	0.994057	12.4342	1.82216e-07
	2-hydroxybenzothiazole	577556	7.1244	S2b	7	(3) Room temperature	0.994057	12.4342	1.93875e-07
	2-hydroxybenzothiazole	622322	7.11988	S2b	7	(4) Freezer	0.994057	12.4342	2.08995e-07
	2-hydroxybenzothiazole	5.26799e+06	7.10582	S3a	7	(1) Freeze-thaw cycles	0.994057	12.4342	1.79189e-06
	2-hydroxybenzothiazole	5.70845e+06	7.11996	S3a	7	(2) Fridge	0.994057	12.4342	1.94264e-06
	2-hydroxybenzothiazole	6.17187e+06	7.11586	S3a	7	(3) Room temperature	0.994057	12.4342	2.10133e-06
	2-hydroxybenzothiazole	6.10269e+06	7.12902	S3a	7	(4) Freezer	0.994057	12.4342	2.07764e-06
	2-hydroxybenzothiazole	450349	7.11023	S3b	7	(1) Freeze-thaw cycles	0.994057	12.4342	1.50949e-07
	2-hydroxybenzothiazole	532528	7.13564	S3b	7	(2) Fridge	0.994057	12.4342	1.78673e-07
	2-hydroxybenzothiazole	622946	7.11676	S3b	7	(3) Room temperature	0.994057	12.4342	2.09206e-07
	2-hydroxybenzothiazole	648323	7.12644	S3b	7	(4) Freezer	0.994057	12.4342	2.1778e-07
	2-hydroxybenzothiazole	1.57523e+07	7.12592	dil1	8	For calibration curve	0.982614	12.385	5.25429e-06
	2-hydroxybenzothiazole	9.31316e+06	7.12702	dil2	8	For calibration curve	0.982614	12.385	3.07773e-06
	2-hydroxybenzothiazole	1.92357e+06	7.12928	dil3	8	For calibration curve	0.982614	12.385	6.18187e-07
	2-hydroxybenzothiazole	991439	7.13082	dil4	8	For calibration curve	0.982614	12.385	3.14909e-07
	2-hydroxybenzothiazole	197027	7.12738	dil5	8	For calibration curve	0.982614	12.385	6.08176e-08
	2-hydroxybenzothiazole	41402.3	7.1287	dil6	8	For calibration curve	0.982614	12.385	1.2432e-08
	2-hydroxybenzothiazole	6.65119e+06	7.1278	S1a	8	(1) Freeze-thaw cycles	0.982614	12.385	2.18497e-06
	2-hydroxybenzothiazole	6.46173e+06	7.13227	S1a	8	(2) Fridge	0.982614	12.385	2.12164e-06
	2-hydroxybenzothiazole	6.48148e+06	7.13649	S1a	8	(3) Room temperature	0.982614	12.385	2.12825e-06
	2-hydroxybenzothiazole	6.50502e+06	7.12541	S1a	8	(4) Freezer	0.982614	12.385	2.13611e-06
	2-hydroxybenzothiazole	514607	7.13086	S1b	8	(1) Freeze-thaw cycles	0.982614	12.385	1.61569e-07
	2-hydroxybenzothiazole	627621	7.11776	S1b	8	(2) Fridge	0.982614	12.385	1.97744e-07
	2-hydroxybenzothiazole	680442	7.12249	S1b	8	(3) Room temperature	0.982614	12.385	2.14693e-07
	2-hydroxybenzothiazole	653337	7.1205	S1b	8	(4) Freezer	0.982614	12.385	2.05993e-07
	2-hydroxybenzothiazole	6.13126e+06	7.13775	S2a	8	(1) Freeze-thaw cycles	0.982614	12.385	2.01127e-06
	2-hydroxybenzothiazole	6.14453e+06	7.1364	S2a	8	(2) Fridge	0.982614	12.385	2.0157e-06
	2-hydroxybenzothiazole	6.68741e+06	7.10871	S2a	8	(3) Room temperature	0.982614	12.385	2.19708e-06
	2-hydroxybenzothiazole	6.69308e+06	7.13265	S2a	8	(4) Freezer	0.982614	12.385	2.19897e-06
	2-hydroxybenzothiazole	428639	7.11503	S2b	8	(1) Freeze-thaw cycles	0.982614	12.385	1.34143e-07
	2-hydroxybenzothiazole	651772	7.12927	S2b	8	(2) Fridge	0.982614	12.385	2.05491e-07
	2-hydroxybenzothiazole	631608	7.12884	S2b	8	(3) Room temperature	0.982614	12.385	1.99023e-07
	2-hydroxybenzothiazole	645396	7.12924	S2b	8	(4) Freezer	0.982614	12.385	2.03445e-07
	2-hydroxybenzothiazole	5.57237e+06	7.12283	S3a	8	(1) Freeze-thaw cycles	0.982614	12.385	1.82485e-06
	2-hydroxybenzothiazole	6.47782e+06	7.13159	S3a	8	(2) Fridge	0.982614	12.385	2.12702e-06
	2-hydroxybenzothiazole	6.46998e+06	7.11954	S3a	8	(3) Room temperature	0.982614	12.385	2.1244e-06
	2-hydroxybenzothiazole	6.18563e+06	7.11983	S3a	8	(4) Freezer	0.982614	12.385	2.02942e-06
	2-hydroxybenzothiazole	524693	7.13678	S3b	8	(1) Freeze-thaw cycles	0.982614	12.385	1.64792e-07
	2-hydroxybenzothiazole	596799	7.10982	S3b	8	(2) Fridge	0.982614	12.385	1.87866e-07
	2-hydroxybenzothiazole	679857	7.11967	S3b	8	(3) Room temperature	0.982614	12.385	2.14505e-07
	2-hydroxybenzothiazole	557518	7.12689	S3b	8	(4) Freezer	0.982614	12.385	1.75289e-07
	2-hydroxybenzothiazole	1.57148e+07	7.09957	dil1	10	For calibration curve	0.994882	12.435	5.42508e-06
	2-hydroxybenzothiazole	8.95212e+06	7.10905	dil2	10	For calibration curve	0.994882	12.435	3.08152e-06
	2-hydroxybenzothiazole	1.8328e+06	7.11334	dil3	10	For calibration curve	0.994882	12.435	6.25766e-07
	2-hydroxybenzothiazole	902643	7.10092	dil4	10	For calibration curve	0.994882	12.435	3.07064e-07
	2-hydroxybenzothiazole	183269	7.10393	dil5	10	For calibration curve	0.994882	12.435	6.18358e-08
	2-hydroxybenzothiazole	4.20269e+06	7.10151	S1a	10	(1) Freeze-thaw cycles	0.994882	12.435	1.44104e-06
	2-hydroxybenzothiazole	5.85959e+06	7.11575	S1a	10	(2) Fridge	0.994882	12.435	2.01261e-06
	2-hydroxybenzothiazole	6.09822e+06	7.10258	S1a	10	(3) Room temperature	0.994882	12.435	2.09501e-06
	2-hydroxybenzothiazole	6.0438e+06	7.10494	S1a	10	(4) Freezer	0.994882	12.435	2.07621e-06
	2-hydroxybenzothiazole	371826	7.0962	S1b	10	(1) Freeze-thaw cycles	0.994882	12.435	1.25913e-07
	2-hydroxybenzothiazole	623758	7.10025	S1b	10	(2) Fridge	0.994882	12.435	2.11789e-07
	2-hydroxybenzothiazole	655845	7.11426	S1b	10	(3) Room temperature	0.994882	12.435	2.22742e-07
	2-hydroxybenzothiazole	657444	7.10902	S1b	10	(4) Freezer	0.994882	12.435	2.23288e-07
	2-hydroxybenzothiazole	5.53334e+06	7.10545	S2a	10	(1) Freeze-thaw cycles	0.994882	12.435	1.89999e-06
	2-hydroxybenzothiazole	5.82942e+06	7.10387	S2a	10	(2) Fridge	0.994882	12.435	2.0022e-06
	2-hydroxybenzothiazole	6.07593e+06	7.10071	S2a	10	(3) Room temperature	0.994882	12.435	2.08731e-06
	2-hydroxybenzothiazole	5.89843e+06	7.10446	S2a	10	(4) Freezer	0.994882	12.435	2.02602e-06
	2-hydroxybenzothiazole	479666	7.09947	S2b	10	(1) Freeze-thaw cycles	0.994882	12.435	1.62645e-07
	2-hydroxybenzothiazole	595982	7.10801	S2b	10	(2) Fridge	0.994882	12.435	2.02311e-07
	2-hydroxybenzothiazole	578031	7.10496	S2b	10	(3) Room temperature	0.994882	12.435	1.96186e-07
	2-hydroxybenzothiazole	571921	7.10728	S2b	10	(4) Freezer	0.994882	12.435	1.94102e-07
	2-hydroxybenzothiazole	5.66413e+06	7.10308	S3a	10	(1) Freeze-thaw cycles	0.994882	12.435	1.94514e-06
	2-hydroxybenzothiazole	6.07701e+06	7.10378	S3a	10	(2) Fridge	0.994882	12.435	2.08768e-06
	2-hydroxybenzothiazole	6.18143e+06	7.0987	S3a	10	(3) Room temperature	0.994882	12.435	2.12374e-06
	2-hydroxybenzothiazole	5.91521e+06	7.10063	S3a	10	(4) Freezer	0.994882	12.435	2.03182e-06
	2-hydroxybenzothiazole	488870	7.10567	S3b	10	(1) Freeze-thaw cycles	0.994882	12.435	1.65782e-07
	2-hydroxybenzothiazole	576554	7.10667	S3b	10	(2) Fridge	0.994882	12.435	1.95682e-07
	2-hydroxybenzothiazole	630385	7.10493	S3b	10	(3) Room temperature	0.994882	12.435	2.14051e-07
	2-hydroxybenzothiazole	565051	7.11233	S3b	10	(4) Freezer	0.994882	12.435	1.91758e-07
	2-hydroxybenzothiazole	1.38314e+07	7.09581	dil1	12	For calibration curve	1.05202	12.7038	5.1538e-06
	2-hydroxybenzothiazole	7.43715e+06	7.09659	dil2	12	For calibration curve	1.05202	12.7038	2.85754e-06
	2-hydroxybenzothiazole	1.59203e+06	7.0893	dil3	12	For calibration curve	1.05202	12.7038	6.60146e-07
	2-hydroxybenzothiazole	796324	7.09841	dil4	12	For calibration curve	1.05202	12.7038	3.4171e-07
	2-hydroxybenzothiazole	120573	7.10754	dil5	12	For calibration curve	1.05202	12.7038	5.68011e-08
	2-hydroxybenzothiazole	5.55998e+06	7.10061	S1a	12	(1) Freeze-thaw cycles	1.05202	12.7038	2.16724e-06
	2-hydroxybenzothiazole	5.26713e+06	7.09285	S1a	12	(2) Fridge	1.05202	12.7038	2.05859e-06
	2-hydroxybenzothiazole	5.68925e+06	7.08469	S1a	12	(3) Room temperature	1.05202	12.7038	2.21511e-06
	2-hydroxybenzothiazole	5.45472e+06	7.09643	S1a	12	(4) Freezer	1.05202	12.7038	2.12822e-06
	2-hydroxybenzothiazole	462111	7.10017	S1b	12	(1) Freeze-thaw cycles	1.05202	12.7038	2.03705e-07
	2-hydroxybenzothiazole	544132	7.10222	S1b	12	(2) Fridge	1.05202	12.7038	2.3793e-07
	2-hydroxybenzothiazole	590067	7.0934	S1b	12	(3) Room temperature	1.05202	12.7038	2.56984e-07
	2-hydroxybenzothiazole	543526	7.10094	S1b	12	(4) Freezer	1.05202	12.7038	2.37678e-07
	2-hydroxybenzothiazole	5.14807e+06	7.10003	S2a	12	(1) Freeze-thaw cycles	1.05202	12.7038	2.01433e-06
	2-hydroxybenzothiazole	5.27376e+06	7.09474	S2a	12	(2) Fridge	1.05202	12.7038	2.06105e-06
	2-hydroxybenzothiazole	5.36931e+06	7.09097	S2a	12	(3) Room temperature	1.05202	12.7038	2.09653e-06
	2-hydroxybenzothiazole	5.39602e+06	7.10352	S2a	12	(4) Freezer	1.05202	12.7038	2.10644e-06
	2-hydroxybenzothiazole	427419	7.10306	S2b	12	(1) Freeze-thaw cycles	1.05202	12.7038	1.8914e-07
	2-hydroxybenzothiazole	527723	7.09442	S2b	12	(2) Fridge	1.05202	12.7038	2.31105e-07
	2-hydroxybenzothiazole	502778	7.10348	S2b	12	(3) Room temperature	1.05202	12.7038	2.20709e-07
	2-hydroxybenzothiazole	554016	7.08688	S2b	12	(4) Freezer	1.05202	12.7038	2.42037e-07
	2-hydroxybenzothiazole	5.33707e+06	7.10743	S3a	12	(1) Freeze-thaw cycles	1.05202	12.7038	2.08456e-06
	2-hydroxybenzothiazole	5.14968e+06	7.10344	S3a	12	(2) Fridge	1.05202	12.7038	2.01493e-06
	2-hydroxybenzothiazole	5.45331e+06	7.0949	S3a	12	(3) Room temperature	1.05202	12.7038	2.12769e-06
	2-hydroxybenzothiazole	5.33467e+06	7.09032	S3a	12	(4) Freezer	1.05202	12.7038	2.08367e-06
	2-hydroxybenzothiazole	459664	7.09916	S3b	12	(1) Freeze-thaw cycles	1.05202	12.7038	2.02679e-07
	2-hydroxybenzothiazole	516916	7.10116	S3b	12	(2) Fridge	1.05202	12.7038	2.26604e-07
	2-hydroxybenzothiazole	565684	7.0918	S3b	12	(3) Room temperature	1.05202	12.7038	2.4688e-07
	2-hydroxybenzothiazole	527652	7.10562	S3b	12	(4) Freezer	1.05202	12.7038	2.31075e-07
	2-hydroxybenzothiazole	2.84594e+07	7.12317	dil1	14	For calibration curve	1.00815	12.7003	6.25612e-06
	2-hydroxybenzothiazole	1.40876e+07	7.1159	dil2	14	For calibration curve	1.00815	12.7003	3.11448e-06
	2-hydroxybenzothiazole	2.58428e+06	7.1193	dil3	14	For calibration curve	1.00815	12.7003	5.79215e-07
	2-hydroxybenzothiazole	1.43718e+06	7.12047	dil4	14	For calibration curve	1.00815	12.7003	3.23647e-07
	2-hydroxybenzothiazole	271684	7.11646	dil5	14	For calibration curve	1.00815	12.7003	6.20114e-08
	2-hydroxybenzothiazole	4.04961e+06	7.14508	S1a	14	(1) Freeze-thaw cycles	1.00815	12.7003	9.04352e-07
	2-hydroxybenzothiazole	6.9635e+06	7.11856	S1a	14	(2) Fridge	1.00815	12.7003	1.54828e-06
	2-hydroxybenzothiazole	6.95413e+06	7.12118	S1a	14	(3) Room temperature	1.00815	12.7003	1.54621e-06
	2-hydroxybenzothiazole	8.24602e+06	7.1225	S1a	14	(4) Freezer	1.00815	12.7003	1.83093e-06
	2-hydroxybenzothiazole	227953	7.11506	S1b	14	(1) Freeze-thaw cycles	1.00815	12.7003	5.21039e-08
	2-hydroxybenzothiazole	666614	7.12931	S1b	14	(2) Fridge	1.00815	12.7003	1.51054e-07
	2-hydroxybenzothiazole	715077	7.11867	S1b	14	(3) Room temperature	1.00815	12.7003	1.61944e-07
	2-hydroxybenzothiazole	848377	7.12466	S1b	14	(4) Freezer	1.00815	12.7003	1.91867e-07
	2-hydroxybenzothiazole	2.80304e+06	7.12158	S2a	14	(1) Freeze-thaw cycles	1.00815	12.7003	6.27834e-07
	2-hydroxybenzothiazole	7.33449e+06	7.11664	S2a	14	(2) Fridge	1.00815	12.7003	1.63008e-06
	2-hydroxybenzothiazole	8.03142e+06	7.12073	S2a	14	(3) Room temperature	1.00815	12.7003	1.78366e-06
	2-hydroxybenzothiazole	8.64915e+06	7.11446	S2a	14	(4) Freezer	1.00815	12.7003	1.9197e-06
	2-hydroxybenzothiazole	238698	7.1203	S2b	14	(1) Freeze-thaw cycles	1.00815	12.7003	5.45394e-08
	2-hydroxybenzothiazole	707774	7.11215	S2b	14	(2) Fridge	1.00815	12.7003	1.60303e-07
	2-hydroxybenzothiazole	846034	7.10998	S2b	14	(3) Room temperature	1.00815	12.7003	1.91341e-07
	2-hydroxybenzothiazole	767434	7.12603	S2b	14	(4) Freezer	1.00815	12.7003	1.73702e-07
	2-hydroxybenzothiazole	2.74697e+06	7.11532	S3a	14	(1) Freeze-thaw cycles	1.00815	12.7003	6.15376e-07
	2-hydroxybenzothiazole	6.76418e+06	7.1059	S3a	14	(2) Fridge	1.00815	12.7003	1.50431e-06
	2-hydroxybenzothiazole	8.43933e+06	7.11294	S3a	14	(3) Room temperature	1.00815	12.7003	1.8735e-06
	2-hydroxybenzothiazole	8.33806e+06	7.10636	S3a	14	(4) Freezer	1.00815	12.7003	1.8512e-06
	2-hydroxybenzothiazole	220805	7.12964	S3b	14	(1) Freeze-thaw cycles	1.00815	12.7003	5.0483e-08
	2-hydroxybenzothiazole	660707	7.11689	S3b	14	(2) Fridge	1.00815	12.7003	1.49726e-07
	2-hydroxybenzothiazole	762550	7.12111	S3b	14	(3) Room temperature	1.00815	12.7003	1.72605e-07
	2-hydroxybenzothiazole	755590	7.11258	S3b	14	(4) Freezer	1.00815	12.7003	1.71042e-07
	2-methylbenzothaizole	7.16692e+07	9.03052	S1a	0	(1) Freeze-thaw cycles	1.01711	13.8335	1.32571e-06
	2-methylbenzothaizole	7.16692e+07	9.03052	S1a	0	(2) Fridge	1.01711	13.8335	1.32571e-06
	2-methylbenzothaizole	7.16692e+07	9.03052	S1a	0	(3) Room temperature	1.01711	13.8335	1.32571e-06
	2-methylbenzothaizole	7.16692e+07	9.03052	S1a	0	(4) Freezer	1.01711	13.8335	1.32571e-06
	2-methylbenzothaizole	7.11531e+06	9.04129	S1b	0	(1) Freeze-thaw cycles	1.01711	13.8335	1.36832e-07
	2-methylbenzothaizole	7.11531e+06	9.04129	S1b	0	(2) Fridge	1.01711	13.8335	1.36832e-07
	2-methylbenzothaizole	7.11531e+06	9.04129	S1b	0	(3) Room temperature	1.01711	13.8335	1.36832e-07
	2-methylbenzothaizole	7.11531e+06	9.04129	S1b	0	(4) Freezer	1.01711	13.8335	1.36832e-07
	2-methylbenzothaizole	6.85219e+07	9.03665	S2a	0	(1) Freeze-thaw cycles	1.01711	13.8335	1.26845e-06
	2-methylbenzothaizole	6.85219e+07	9.03665	S2a	0	(2) Fridge	1.01711	13.8335	1.26845e-06
	2-methylbenzothaizole	6.85219e+07	9.03665	S2a	0	(3) Room temperature	1.01711	13.8335	1.26845e-06
	2-methylbenzothaizole	6.85219e+07	9.03665	S2a	0	(4) Freezer	1.01711	13.8335	1.26845e-06
	2-methylbenzothaizole	6.87874e+06	9.04216	S2b	0	(1) Freeze-thaw cycles	1.01711	13.8335	1.32358e-07
	2-methylbenzothaizole	6.87874e+06	9.04216	S2b	0	(2) Fridge	1.01711	13.8335	1.32358e-07
	2-methylbenzothaizole	6.87874e+06	9.04216	S2b	0	(3) Room temperature	1.01711	13.8335	1.32358e-07
	2-methylbenzothaizole	6.87874e+06	9.04216	S2b	0	(4) Freezer	1.01711	13.8335	1.32358e-07
	2-methylbenzothaizole	6.8636e+07	9.03918	S3a	0	(1) Freeze-thaw cycles	1.01711	13.8335	1.27053e-06
	2-methylbenzothaizole	6.8636e+07	9.03918	S3a	0	(2) Fridge	1.01711	13.8335	1.27053e-06
	2-methylbenzothaizole	6.8636e+07	9.03918	S3a	0	(3) Room temperature	1.01711	13.8335	1.27053e-06
	2-methylbenzothaizole	6.8636e+07	9.03918	S3a	0	(4) Freezer	1.01711	13.8335	1.27053e-06
	2-methylbenzothaizole	6.85463e+06	9.03265	S3b	0	(1) Freeze-thaw cycles	1.01711	13.8335	1.31902e-07
	2-methylbenzothaizole	6.85463e+06	9.03265	S3b	0	(2) Fridge	1.01711	13.8335	1.31902e-07
	2-methylbenzothaizole	6.85463e+06	9.03265	S3b	0	(3) Room temperature	1.01711	13.8335	1.31902e-07
	2-methylbenzothaizole	6.85463e+06	9.03265	S3b	0	(4) Freezer	1.01711	13.8335	1.31902e-07
	2-methylbenzothaizole	1.61487e+09	9.04002	dil1	1	For calibration curve	1.02275	14.5433	6.07433e-06
	2-methylbenzothaizole	8.06053e+08	9.03483	dil2	1	For calibration curve	1.02275	14.5433	3.07918e-06
	2-methylbenzothaizole	1.57539e+08	9.03529	dil3	1	For calibration curve	1.02275	14.5433	6.24064e-07
	2-methylbenzothaizole	8.31364e+07	9.03531	dil4	1	For calibration curve	1.02275	14.5433	3.34047e-07
	2-methylbenzothaizole	1.44936e+07	9.02923	dil5	1	For calibration curve	1.02275	14.5433	6.05432e-08
	2-methylbenzothaizole	2.91079e+06	9.05	dil6	1	For calibration curve	1.02275	14.5433	1.2601e-08
	2-methylbenzothaizole	3.13686e+08	9.02882	S1a	1	(1) Freeze-thaw cycles	1.02275	14.5433	1.22372e-06
	2-methylbenzothaizole	3.36831e+08	9.02277	S1a	1	(2) Fridge	1.02275	14.5433	1.31194e-06
	2-methylbenzothaizole	3.28648e+08	9.03546	S1a	1	(3) Room temperature	1.02275	14.5433	1.28076e-06
	2-methylbenzothaizole	3.13686e+08	9.02882	S1a	1	(4) Freezer	1.02275	14.5433	1.22372e-06
	2-methylbenzothaizole	3.18726e+07	9.02161	S1b	1	(1) Freeze-thaw cycles	1.02275	14.5433	1.30826e-07
	2-methylbenzothaizole	3.36248e+07	9.03674	S1b	1	(2) Fridge	1.02275	14.5433	1.37854e-07
	2-methylbenzothaizole	3.30146e+07	9.03995	S1b	1	(3) Room temperature	1.02275	14.5433	1.35408e-07
	2-methylbenzothaizole	3.18726e+07	9.02161	S1b	1	(4) Freezer	1.02275	14.5433	1.30826e-07
	2-methylbenzothaizole	3.14553e+08	9.03731	S2a	1	(1) Freeze-thaw cycles	1.02275	14.5433	1.22703e-06
	2-methylbenzothaizole	3.27716e+08	9.0278	S2a	1	(2) Fridge	1.02275	14.5433	1.27721e-06
	2-methylbenzothaizole	3.24648e+08	9.03878	S2a	1	(3) Room temperature	1.02275	14.5433	1.26552e-06
	2-methylbenzothaizole	3.14553e+08	9.03731	S2a	1	(4) Freezer	1.02275	14.5433	1.22703e-06
	2-methylbenzothaizole	3.05805e+07	9.02983	S2b	1	(1) Freeze-thaw cycles	1.02275	14.5433	1.25638e-07
	2-methylbenzothaizole	3.31943e+07	9.03407	S2b	1	(2) Fridge	1.02275	14.5433	1.36128e-07
	2-methylbenzothaizole	3.24034e+07	9.0445	S2b	1	(3) Room temperature	1.02275	14.5433	1.32956e-07
	2-methylbenzothaizole	3.05805e+07	9.02983	S2b	1	(4) Freezer	1.02275	14.5433	1.25638e-07
	2-methylbenzothaizole	3.22046e+08	9.02942	S3a	1	(1) Freeze-thaw cycles	1.02275	14.5433	1.2556e-06
	2-methylbenzothaizole	3.24534e+08	9.03161	S3a	1	(2) Fridge	1.02275	14.5433	1.26509e-06
	2-methylbenzothaizole	3.19822e+08	9.02894	S3a	1	(3) Room temperature	1.02275	14.5433	1.24712e-06
	2-methylbenzothaizole	3.22046e+08	9.02942	S3a	1	(4) Freezer	1.02275	14.5433	1.2556e-06
	2-methylbenzothaizole	3.26924e+07	9.03158	S3b	1	(1) Freeze-thaw cycles	1.02275	14.5433	1.34115e-07
	2-methylbenzothaizole	3.28776e+07	9.03643	S3b	1	(2) Fridge	1.02275	14.5433	1.34858e-07
	2-methylbenzothaizole	3.23335e+07	9.03834	S3b	1	(3) Room temperature	1.02275	14.5433	1.32675e-07
	2-methylbenzothaizole	3.26924e+07	9.03158	S3b	1	(4) Freezer	1.02275	14.5433	1.34115e-07
	2-methylbenzothaizole	1.58286e+09	9.03462	dil1	2	For calibration curve	1.00955	14.4699	6.01762e-06
	2-methylbenzothaizole	8.05675e+08	9.03975	dil2	2	For calibration curve	1.00955	14.4699	3.0826e-06
	2-methylbenzothaizole	1.63973e+08	9.0389	dil3	2	For calibration curve	1.00955	14.4699	6.36898e-07
	2-methylbenzothaizole	8.17214e+07	9.04249	dil4	2	For calibration curve	1.00955	14.4699	3.19518e-07
	2-methylbenzothaizole	1.57993e+07	9.04452	dil5	2	For calibration curve	1.00955	14.4699	6.27407e-08
	2-methylbenzothaizole	3.08523e+06	9.04282	dil6	2	For calibration curve	1.00955	14.4699	1.24426e-08
	2-methylbenzothaizole	3.06379e+08	9.02325	S1a	2	(1) Freeze-thaw cycles	1.00955	14.4699	1.18301e-06
	2-methylbenzothaizole	3.18305e+08	9.04077	S1a	2	(2) Fridge	1.00955	14.4699	1.22862e-06
	2-methylbenzothaizole	3.07469e+08	9.0316	S1a	2	(3) Room temperature	1.00955	14.4699	1.18718e-06
	2-methylbenzothaizole	3.19885e+08	9.05305	S1a	2	(4) Freezer	1.00955	14.4699	1.23466e-06
	2-methylbenzothaizole	3.133e+07	9.02828	S1b	2	(1) Freeze-thaw cycles	1.00955	14.4699	1.23612e-07
	2-methylbenzothaizole	3.19334e+07	9.03895	S1b	2	(2) Fridge	1.00955	14.4699	1.2597e-07
	2-methylbenzothaizole	3.17077e+07	9.04783	S1b	2	(3) Room temperature	1.00955	14.4699	1.25088e-07
	2-methylbenzothaizole	3.21e+07	9.03567	S1b	2	(4) Freezer	1.00955	14.4699	1.26621e-07
	2-methylbenzothaizole	3.16155e+08	9.03886	S2a	2	(1) Freeze-thaw cycles	1.00955	14.4699	1.2204e-06
	2-methylbenzothaizole	3.11086e+08	9.05182	S2a	2	(2) Fridge	1.00955	14.4699	1.20101e-06
	2-methylbenzothaizole	3.03511e+08	9.03533	S2a	2	(3) Room temperature	1.00955	14.4699	1.17204e-06
	2-methylbenzothaizole	3.08812e+08	9.0402	S2a	2	(4) Freezer	1.00955	14.4699	1.19232e-06
	2-methylbenzothaizole	3.12328e+07	9.04566	S2b	2	(1) Freeze-thaw cycles	1.00955	14.4699	1.23232e-07
	2-methylbenzothaizole	3.16851e+07	9.04812	S2b	2	(2) Fridge	1.00955	14.4699	1.25e-07
	2-methylbenzothaizole	3.08835e+07	9.04102	S2b	2	(3) Room temperature	1.00955	14.4699	1.21867e-07
	2-methylbenzothaizole	3.16142e+07	9.02855	S2b	2	(4) Freezer	1.00955	14.4699	1.24722e-07
	2-methylbenzothaizole	3.15314e+08	9.03557	S3a	2	(1) Freeze-thaw cycles	1.00955	14.4699	1.21718e-06
	2-methylbenzothaizole	3.10008e+08	9.039	S3a	2	(2) Fridge	1.00955	14.4699	1.19689e-06
	2-methylbenzothaizole	3.06975e+08	9.04354	S3a	2	(3) Room temperature	1.00955	14.4699	1.18529e-06
	2-methylbenzothaizole	3.14238e+08	9.04467	S3a	2	(4) Freezer	1.00955	14.4699	1.21307e-06
	2-methylbenzothaizole	3.11027e+07	9.04271	S3b	2	(1) Freeze-thaw cycles	1.00955	14.4699	1.22723e-07
	2-methylbenzothaizole	3.14184e+07	9.04726	S3b	2	(2) Fridge	1.00955	14.4699	1.23957e-07
	2-methylbenzothaizole	3.0566e+07	9.05107	S3b	2	(3) Room temperature	1.00955	14.4699	1.20626e-07
	2-methylbenzothaizole	3.17224e+07	9.0545	S3b	2	(4) Freezer	1.00955	14.4699	1.25145e-07
	2-methylbenzothaizole	1.61561e+09	9.04646	dil1	3	For calibration curve	1.02241	14.5429	6.05847e-06
	2-methylbenzothaizole	8.0572e+08	9.04435	dil2	3	For calibration curve	1.02241	14.5429	3.06784e-06
	2-methylbenzothaizole	1.5718e+08	9.04576	dil3	3	For calibration curve	1.02241	14.5429	6.20303e-07
	2-methylbenzothaizole	8.21627e+07	9.04524	dil4	3	For calibration curve	1.02241	14.5429	3.28894e-07
	2-methylbenzothaizole	1.54584e+07	9.04225	dil5	3	For calibration curve	1.02241	14.5429	6.41869e-08
	2-methylbenzothaizole	2.82849e+06	9.0329	dil6	3	For calibration curve	1.02241	14.5429	1.219e-08
	2-methylbenzothaizole	2.77915e+08	9.04314	S1a	3	(1) Freeze-thaw cycles	1.02241	14.5429	1.08316e-06
	2-methylbenzothaizole	3.1001e+08	9.03423	S1a	3	(2) Fridge	1.02241	14.5429	1.20536e-06
	2-methylbenzothaizole	3.03554e+08	9.03571	S1a	3	(3) Room temperature	1.02241	14.5429	1.1808e-06
	2-methylbenzothaizole	3.10641e+08	9.04985	S1a	3	(4) Freezer	1.02241	14.5429	1.20776e-06
	2-methylbenzothaizole	2.65776e+07	9.03997	S1b	3	(1) Freeze-thaw cycles	1.02241	14.5429	1.09053e-07
	2-methylbenzothaizole	3.07233e+07	9.03345	S1b	3	(2) Fridge	1.02241	14.5429	1.25664e-07
	2-methylbenzothaizole	3.06502e+07	9.0403	S1b	3	(3) Room temperature	1.02241	14.5429	1.25372e-07
	2-methylbenzothaizole	3.1596e+07	9.03935	S1b	3	(4) Freezer	1.02241	14.5429	1.29155e-07
	2-methylbenzothaizole	2.8851e+08	9.03551	S2a	3	(1) Freeze-thaw cycles	1.02241	14.5429	1.12353e-06
	2-methylbenzothaizole	3.03087e+08	9.03103	S2a	3	(2) Fridge	1.02241	14.5429	1.17903e-06
	2-methylbenzothaizole	3.00409e+08	9.04571	S2a	3	(3) Room temperature	1.02241	14.5429	1.16884e-06
	2-methylbenzothaizole	3.07517e+08	9.04484	S2a	3	(4) Freezer	1.02241	14.5429	1.19588e-06
	2-methylbenzothaizole	2.1631e+07	9.05082	S2b	3	(1) Freeze-thaw cycles	1.02241	14.5429	8.91581e-08
	2-methylbenzothaizole	3.09218e+07	9.04776	S2b	3	(2) Fridge	1.02241	14.5429	1.26459e-07
	2-methylbenzothaizole	2.96147e+07	9.04317	S2b	3	(3) Room temperature	1.02241	14.5429	1.21228e-07
	2-methylbenzothaizole	3.10907e+07	9.03254	S2b	3	(4) Freezer	1.02241	14.5429	1.27134e-07
	2-methylbenzothaizole	2.88271e+08	9.03087	S3a	3	(1) Freeze-thaw cycles	1.02241	14.5429	1.12262e-06
	2-methylbenzothaizole	3.04833e+08	9.04308	S3a	3	(2) Fridge	1.02241	14.5429	1.18567e-06
	2-methylbenzothaizole	2.96748e+08	9.0432	S3a	3	(3) Room temperature	1.02241	14.5429	1.1549e-06
	2-methylbenzothaizole	3.10546e+08	9.04726	S3a	3	(4) Freezer	1.02241	14.5429	1.2074e-06
	2-methylbenzothaizole	2.73701e+07	9.04545	S3b	3	(1) Freeze-thaw cycles	1.02241	14.5429	1.12233e-07
	2-methylbenzothaizole	3.0513e+07	9.04664	S3b	3	(2) Fridge	1.02241	14.5429	1.24823e-07
	2-methylbenzothaizole	2.942e+07	9.04152	S3b	3	(3) Room temperature	1.02241	14.5429	1.20448e-07
	2-methylbenzothaizole	3.06613e+07	9.04626	S3b	3	(4) Freezer	1.02241	14.5429	1.25417e-07
	2-methylbenzothaizole	1.27839e+09	9.06468	dil1	4	For calibration curve	1.03632	14.5073	6.14754e-06
	2-methylbenzothaizole	6.17363e+08	9.0653	dil2	4	For calibration curve	1.03632	14.5073	3.04551e-06
	2-methylbenzothaizole	1.15832e+08	9.05606	dil3	4	For calibration curve	1.03632	14.5073	6.05923e-07
	2-methylbenzothaizole	6.35485e+07	9.06488	dil4	4	For calibration curve	1.03632	14.5073	3.39495e-07
	2-methylbenzothaizole	1.153e+07	9.05538	dil5	4	For calibration curve	1.03632	14.5073	6.53941e-08
	2-methylbenzothaizole	1.98142e+06	9.04916	dil6	4	For calibration curve	1.03632	14.5073	1.19535e-08
	2-methylbenzothaizole	1.95247e+08	9.04567	S1a	4	(1) Freeze-thaw cycles	1.03632	14.5073	1.00283e-06
	2-methylbenzothaizole	2.28403e+08	9.03497	S1a	4	(2) Fridge	1.03632	14.5073	1.16669e-06
	2-methylbenzothaizole	2.26202e+08	9.03887	S1a	4	(3) Room temperature	1.03632	14.5073	1.15584e-06
	2-methylbenzothaizole	2.41021e+08	9.03862	S1a	4	(4) Freezer	1.03632	14.5073	1.22883e-06
	2-methylbenzothaizole	1.90854e+07	9.05954	S1b	4	(1) Freeze-thaw cycles	1.03632	14.5073	1.06351e-07
	2-methylbenzothaizole	2.33386e+07	9.03724	S1b	4	(2) Fridge	1.03632	14.5073	1.29137e-07
	2-methylbenzothaizole	2.28309e+07	9.05525	S1b	4	(3) Room temperature	1.03632	14.5073	1.26425e-07
	2-methylbenzothaizole	2.29937e+07	9.04599	S1b	4	(4) Freezer	1.03632	14.5073	1.27295e-07
	2-methylbenzothaizole	2.11715e+08	9.05525	S2a	4	(1) Freeze-thaw cycles	1.03632	14.5073	1.08433e-06
	2-methylbenzothaizole	2.30735e+08	9.05415	S2a	4	(2) Fridge	1.03632	14.5073	1.17819e-06
	2-methylbenzothaizole	2.24051e+08	9.04353	S2a	4	(3) Room temperature	1.03632	14.5073	1.14523e-06
	2-methylbenzothaizole	2.30512e+08	9.04582	S2a	4	(4) Freezer	1.03632	14.5073	1.17709e-06
	2-methylbenzothaizole	1.87378e+07	9.06913	S2b	4	(1) Freeze-thaw cycles	1.03632	14.5073	1.04481e-07
	2-methylbenzothaizole	2.2914e+07	9.035	S2b	4	(2) Fridge	1.03632	14.5073	1.2687e-07
	2-methylbenzothaizole	2.247e+07	9.05054	S2b	4	(3) Room temperature	1.03632	14.5073	1.24497e-07
	2-methylbenzothaizole	2.33545e+07	9.0408	S2b	4	(4) Freezer	1.03632	14.5073	1.29222e-07
	2-methylbenzothaizole	2.13742e+08	9.03398	S3a	4	(1) Freeze-thaw cycles	1.03632	14.5073	1.09435e-06
	2-methylbenzothaizole	2.28729e+08	9.05278	S3a	4	(2) Fridge	1.03632	14.5073	1.1683e-06
	2-methylbenzothaizole	2.29881e+08	9.05879	S3a	4	(3) Room temperature	1.03632	14.5073	1.17398e-06
	2-methylbenzothaizole	2.29883e+08	9.05148	S3a	4	(4) Freezer	1.03632	14.5073	1.17399e-06
	2-methylbenzothaizole	1.94343e+07	9.04637	S3b	4	(1) Freeze-thaw cycles	1.03632	14.5073	1.08226e-07
	2-methylbenzothaizole	2.34839e+07	9.0477	S3b	4	(2) Fridge	1.03632	14.5073	1.29913e-07
	2-methylbenzothaizole	2.25341e+07	9.0499	S3b	4	(3) Room temperature	1.03632	14.5073	1.24839e-07
	2-methylbenzothaizole	2.37287e+07	9.05367	S3b	4	(4) Freezer	1.03632	14.5073	1.31219e-07
	2-methylbenzothaizole	1.43807e+09	9.09407	dil1	5	For calibration curve	1.01132	14.4229	6.22118e-06
	2-methylbenzothaizole	6.84291e+08	9.10241	dil2	5	For calibration curve	1.01132	14.4229	2.98501e-06
	2-methylbenzothaizole	1.39372e+08	9.10684	dil3	5	For calibration curve	1.01132	14.4229	6.18896e-07
	2-methylbenzothaizole	7.87672e+07	9.11621	dil4	5	For calibration curve	1.01132	14.4229	3.52016e-07
	2-methylbenzothaizole	1.35783e+07	9.11727	dil5	5	For calibration curve	1.01132	14.4229	6.18888e-08
	2-methylbenzothaizole	2.62084e+06	9.10876	dil6	5	For calibration curve	1.01132	14.4229	1.21676e-08
	2-methylbenzothaizole	2.30453e+08	9.12816	S1a	5	(1) Freeze-thaw cycles	1.01132	14.4229	1.01761e-06
	2-methylbenzothaizole	2.52325e+08	9.18537	S1a	5	(2) Fridge	1.01132	14.4229	1.11305e-06
	2-methylbenzothaizole	2.6038e+08	9.13399	S1a	5	(3) Room temperature	1.01132	14.4229	1.14818e-06
	2-methylbenzothaizole	2.75862e+08	9.1202	S1a	5	(4) Freezer	1.01132	14.4229	1.21566e-06
	2-methylbenzothaizole	2.31642e+07	9.14304	S1b	5	(1) Freeze-thaw cycles	1.01132	14.4229	1.04951e-07
	2-methylbenzothaizole	2.76774e+07	9.17063	S1b	5	(2) Fridge	1.01132	14.4229	1.25149e-07
	2-methylbenzothaizole	2.63686e+07	9.14069	S1b	5	(3) Room temperature	1.01132	14.4229	1.19296e-07
	2-methylbenzothaizole	2.85113e+07	9.11969	S1b	5	(4) Freezer	1.01132	14.4229	1.28877e-07
	2-methylbenzothaizole	2.5455e+08	9.15617	S2a	5	(1) Freeze-thaw cycles	1.01132	14.4229	1.12276e-06
	2-methylbenzothaizole	2.70903e+08	9.15301	S2a	5	(2) Fridge	1.01132	14.4229	1.19406e-06
	2-methylbenzothaizole	2.62135e+08	9.16577	S2a	5	(3) Room temperature	1.01132	14.4229	1.15583e-06
	2-methylbenzothaizole	2.75699e+08	9.11693	S2a	5	(4) Freezer	1.01132	14.4229	1.21496e-06
	2-methylbenzothaizole	2.13053e+07	9.19079	S2b	5	(1) Freeze-thaw cycles	1.01132	14.4229	9.66191e-08
	2-methylbenzothaizole	2.76858e+07	9.15098	S2b	5	(2) Fridge	1.01132	14.4229	1.25187e-07
	2-methylbenzothaizole	2.67416e+07	9.15368	S2b	5	(3) Room temperature	1.01132	14.4229	1.20964e-07
	2-methylbenzothaizole	2.80674e+07	9.15279	S2b	5	(4) Freezer	1.01132	14.4229	1.26893e-07
	2-methylbenzothaizole	2.55656e+08	9.15985	S3a	5	(1) Freeze-thaw cycles	1.01132	14.4229	1.12758e-06
	2-methylbenzothaizole	2.68225e+08	9.15425	S3a	5	(2) Fridge	1.01132	14.4229	1.18238e-06
	2-methylbenzothaizole	2.62209e+08	9.12058	S3a	5	(3) Room temperature	1.01132	14.4229	1.15616e-06
	2-methylbenzothaizole	2.6928e+08	9.11942	S3a	5	(4) Freezer	1.01132	14.4229	1.18698e-06
	2-methylbenzothaizole	2.32455e+07	9.16946	S3b	5	(1) Freeze-thaw cycles	1.01132	14.4229	1.05315e-07
	2-methylbenzothaizole	2.75219e+07	9.14734	S3b	5	(2) Fridge	1.01132	14.4229	1.24454e-07
	2-methylbenzothaizole	2.63846e+07	9.1417	S3b	5	(3) Room temperature	1.01132	14.4229	1.19368e-07
	2-methylbenzothaizole	2.82932e+07	9.13507	S3b	5	(4) Freezer	1.01132	14.4229	1.27902e-07
	2-methylbenzothaizole	1.29481e+09	9.01564	dil1	6	For calibration curve	1.02277	14.4495	6.04692e-06
	2-methylbenzothaizole	6.4401e+08	9.02763	dil2	6	For calibration curve	1.02277	14.4495	3.05473e-06
	2-methylbenzothaizole	1.23431e+08	9.0169	dil3	6	For calibration curve	1.02277	14.4495	6.0741e-07
	2-methylbenzothaizole	6.76931e+07	9.03209	dil4	6	For calibration curve	1.02277	14.4495	3.37606e-07
	2-methylbenzothaizole	1.25644e+07	9.02175	dil5	6	For calibration curve	1.02277	14.4495	6.50567e-08
	2-methylbenzothaizole	2.23321e+06	9.02308	dil6	6	For calibration curve	1.02277	14.4495	1.20167e-08
	2-methylbenzothaizole	2.2633e+08	9.03011	S1a	6	(1) Freeze-thaw cycles	1.02277	14.4495	1.09884e-06
	2-methylbenzothaizole	2.47093e+08	9.03974	S1a	6	(2) Fridge	1.02277	14.4495	1.1973e-06
	2-methylbenzothaizole	2.36409e+08	9.02522	S1a	6	(3) Room temperature	1.02277	14.4495	1.14666e-06
	2-methylbenzothaizole	2.49983e+08	9.0184	S1a	6	(4) Freezer	1.02277	14.4495	1.211e-06
	2-methylbenzothaizole	2.09974e+07	9.02874	S1b	6	(1) Freeze-thaw cycles	1.02277	14.4495	1.07486e-07
	2-methylbenzothaizole	2.49039e+07	9.00779	S1b	6	(2) Fridge	1.02277	14.4495	1.27e-07
	2-methylbenzothaizole	2.38786e+07	9.01566	S1b	6	(3) Room temperature	1.02277	14.4495	1.21885e-07
	2-methylbenzothaizole	2.52561e+07	9.00809	S1b	6	(4) Freezer	1.02277	14.4495	1.28755e-07
	2-methylbenzothaizole	2.26424e+08	9.0359	S2a	6	(1) Freeze-thaw cycles	1.02277	14.4495	1.09929e-06
	2-methylbenzothaizole	2.45446e+08	9.024	S2a	6	(2) Fridge	1.02277	14.4495	1.1895e-06
	2-methylbenzothaizole	2.32397e+08	9.01398	S2a	6	(3) Room temperature	1.02277	14.4495	1.12763e-06
	2-methylbenzothaizole	2.45972e+08	9.013	S2a	6	(4) Freezer	1.02277	14.4495	1.19199e-06
	2-methylbenzothaizole	1.85809e+07	9.02329	S2b	6	(1) Freeze-thaw cycles	1.02277	14.4495	9.53748e-08
	2-methylbenzothaizole	2.50921e+07	9.01345	S2b	6	(2) Fridge	1.02277	14.4495	1.27938e-07
	2-methylbenzothaizole	2.35611e+07	9.02721	S2b	6	(3) Room temperature	1.02277	14.4495	1.20301e-07
	2-methylbenzothaizole	2.55708e+07	9.01249	S2b	6	(4) Freezer	1.02277	14.4495	1.30324e-07
	2-methylbenzothaizole	2.29695e+08	9.03759	S3a	6	(1) Freeze-thaw cycles	1.02277	14.4495	1.11481e-06
	2-methylbenzothaizole	2.44448e+08	9.04445	S3a	6	(2) Fridge	1.02277	14.4495	1.18477e-06
	2-methylbenzothaizole	2.30578e+08	9.01629	S3a	6	(3) Room temperature	1.02277	14.4495	1.119e-06
	2-methylbenzothaizole	2.44792e+08	9.02623	S3a	6	(4) Freezer	1.02277	14.4495	1.1864e-06
	2-methylbenzothaizole	1.95511e+07	9.02959	S3b	6	(1) Freeze-thaw cycles	1.02277	14.4495	1.00241e-07
	2-methylbenzothaizole	2.45141e+07	9.02286	S3b	6	(2) Fridge	1.02277	14.4495	1.25056e-07
	2-methylbenzothaizole	2.31861e+07	9.02332	S3b	6	(3) Room temperature	1.02277	14.4495	1.18428e-07
	2-methylbenzothaizole	2.5501e+07	9.02193	S3b	6	(4) Freezer	1.02277	14.4495	1.29976e-07
	2-methylbenzothaizole	1.16794e+09	9.00989	dil1	7	For calibration curve	1.01846	14.3705	6.20902e-06
	2-methylbenzothaizole	5.89176e+08	9.01678	dil2	7	For calibration curve	1.01846	14.3705	3.17128e-06
	2-methylbenzothaizole	1.09432e+08	9.01103	dil3	7	For calibration curve	1.01846	14.3705	6.07281e-07
	2-methylbenzothaizole	5.60467e+07	9.01965	dil4	7	For calibration curve	1.01846	14.3705	3.1482e-07
	2-methylbenzothaizole	1.13856e+07	9.01311	dil5	7	For calibration curve	1.01846	14.3705	6.58294e-08
	2-methylbenzothaizole	2.05732e+06	9.00774	dil6	7	For calibration curve	1.01846	14.3705	1.22698e-08
	2-methylbenzothaizole	1.9009e+08	9.00258	S1a	7	(1) Freeze-thaw cycles	1.01846	14.3705	1.04437e-06
	2-methylbenzothaizole	2.14263e+08	9.01635	S1a	7	(2) Fridge	1.01846	14.3705	1.17463e-06
	2-methylbenzothaizole	2.03526e+08	9.02981	S1a	7	(3) Room temperature	1.01846	14.3705	1.11681e-06
	2-methylbenzothaizole	2.23087e+08	9.00165	S1a	7	(4) Freezer	1.01846	14.3705	1.22211e-06
	2-methylbenzothaizole	2.0345e+07	9.00673	S1b	7	(1) Freeze-thaw cycles	1.01846	14.3705	1.16399e-07
	2-methylbenzothaizole	2.13389e+07	9.00661	S1b	7	(2) Fridge	1.01846	14.3705	1.2198e-07
	2-methylbenzothaizole	2.01292e+07	9.02796	S1b	7	(3) Room temperature	1.01846	14.3705	1.15187e-07
	2-methylbenzothaizole	2.20536e+07	9.02724	S1b	7	(4) Freezer	1.01846	14.3705	1.2599e-07
	2-methylbenzothaizole	1.95705e+08	9.00189	S2a	7	(1) Freeze-thaw cycles	1.01846	14.3705	1.07466e-06
	2-methylbenzothaizole	2.14741e+08	9.01443	S2a	7	(2) Fridge	1.01846	14.3705	1.17721e-06
	2-methylbenzothaizole	2.03091e+08	9.02449	S2a	7	(3) Room temperature	1.01846	14.3705	1.11447e-06
	2-methylbenzothaizole	2.20975e+08	9.02874	S2a	7	(4) Freezer	1.01846	14.3705	1.21075e-06
	2-methylbenzothaizole	1.7045e+07	9.0046	S2b	7	(1) Freeze-thaw cycles	1.01846	14.3705	9.78324e-08
	2-methylbenzothaizole	2.10587e+07	9.00178	S2b	7	(2) Fridge	1.01846	14.3705	1.20407e-07
	2-methylbenzothaizole	1.99712e+07	9.01984	S2b	7	(3) Room temperature	1.01846	14.3705	1.14299e-07
	2-methylbenzothaizole	2.26399e+07	9.0179	S2b	7	(4) Freezer	1.01846	14.3705	1.29278e-07
	2-methylbenzothaizole	1.96425e+08	9.01572	S3a	7	(1) Freeze-thaw cycles	1.01846	14.3705	1.07854e-06
	2-methylbenzothaizole	2.09668e+08	9.02021	S3a	7	(2) Fridge	1.01846	14.3705	1.14989e-06
	2-methylbenzothaizole	2.02107e+08	9.02659	S3a	7	(3) Room temperature	1.01846	14.3705	1.10916e-06
	2-methylbenzothaizole	2.17954e+08	9.01598	S3a	7	(4) Freezer	1.01846	14.3705	1.1945e-06
	2-methylbenzothaizole	1.85401e+07	9.02116	S3b	7	(1) Freeze-thaw cycles	1.01846	14.3705	1.06252e-07
	2-methylbenzothaizole	2.14427e+07	9.02588	S3b	7	(2) Fridge	1.01846	14.3705	1.22563e-07
	2-methylbenzothaizole	1.94484e+07	9.00527	S3b	7	(3) Room temperature	1.01846	14.3705	1.11361e-07
	2-methylbenzothaizole	2.23946e+07	9.01851	S3b	7	(4) Freezer	1.01846	14.3705	1.27903e-07
	2-methylbenzothaizole	1.22751e+09	9.02518	dil1	8	For calibration curve	1.02456	14.4161	6.31865e-06
	2-methylbenzothaizole	6.05757e+08	9.02174	dil2	8	For calibration curve	1.02456	14.4161	3.1714e-06
	2-methylbenzothaizole	1.12718e+08	9.03059	dil3	8	For calibration curve	1.02456	14.4161	6.144e-07
	2-methylbenzothaizole	5.64607e+07	9.02832	dil4	8	For calibration curve	1.02456	14.4161	3.12898e-07
	2-methylbenzothaizole	1.09981e+07	9.0164	dil5	8	For calibration curve	1.02456	14.4161	6.33877e-08
	2-methylbenzothaizole	2.10129e+06	9.01899	dil6	8	For calibration curve	1.02456	14.4161	1.2601e-08
	2-methylbenzothaizole	2.20316e+08	9.01092	S1a	8	(1) Freeze-thaw cycles	1.02456	14.4161	1.18176e-06
	2-methylbenzothaizole	2.15685e+08	9.02761	S1a	8	(2) Fridge	1.02456	14.4161	1.1575e-06
	2-methylbenzothaizole	2.04493e+08	9.02296	S1a	8	(3) Room temperature	1.02456	14.4161	1.09884e-06
	2-methylbenzothaizole	2.33161e+08	9.02254	S1a	8	(4) Freezer	1.02456	14.4161	1.24896e-06
	2-methylbenzothaizole	2.1578e+07	9.01816	S1b	8	(1) Freeze-thaw cycles	1.02456	14.4161	1.22372e-07
	2-methylbenzothaizole	2.09827e+07	9.02104	S1b	8	(2) Fridge	1.02456	14.4161	1.19076e-07
	2-methylbenzothaizole	2.00992e+07	9.02237	S1b	8	(3) Room temperature	1.02456	14.4161	1.1418e-07
	2-methylbenzothaizole	2.29748e+07	9.02636	S1b	8	(4) Freezer	1.02456	14.4161	1.30097e-07
	2-methylbenzothaizole	2.16208e+08	9.02329	S2a	8	(1) Freeze-thaw cycles	1.02456	14.4161	1.16024e-06
	2-methylbenzothaizole	2.12182e+08	9.01997	S2a	8	(2) Fridge	1.02456	14.4161	1.13915e-06
	2-methylbenzothaizole	2.05357e+08	9.01903	S2a	8	(3) Room temperature	1.02456	14.4161	1.10338e-06
	2-methylbenzothaizole	2.27663e+08	9.02331	S2a	8	(4) Freezer	1.02456	14.4161	1.2202e-06
	2-methylbenzothaizole	1.79081e+07	9.03212	S2b	8	(1) Freeze-thaw cycles	1.02456	14.4161	1.02014e-07
	2-methylbenzothaizole	2.08866e+07	9.02465	S2b	8	(2) Fridge	1.02456	14.4161	1.18543e-07
	2-methylbenzothaizole	2.01246e+07	9.01233	S2b	8	(3) Room temperature	1.02456	14.4161	1.1432e-07
	2-methylbenzothaizole	2.30182e+07	9.03326	S2b	8	(4) Freezer	1.02456	14.4161	1.30337e-07
	2-methylbenzothaizole	2.02274e+08	9.00764	S3a	8	(1) Freeze-thaw cycles	1.02456	14.4161	1.0872e-06
	2-methylbenzothaizole	2.10546e+08	9.03374	S3a	8	(2) Fridge	1.02456	14.4161	1.13058e-06
	2-methylbenzothaizole	2.03156e+08	9.01623	S3a	8	(3) Room temperature	1.02456	14.4161	1.09183e-06
	2-methylbenzothaizole	2.27694e+08	9.01939	S3a	8	(4) Freezer	1.02456	14.4161	1.22037e-06
	2-methylbenzothaizole	1.76048e+07	9.02578	S3b	8	(1) Freeze-thaw cycles	1.02456	14.4161	1.00327e-07
	2-methylbenzothaizole	2.0768e+07	9.0097	S3b	8	(2) Fridge	1.02456	14.4161	1.17886e-07
	2-methylbenzothaizole	1.95171e+07	9.01394	S3b	8	(3) Room temperature	1.02456	14.4161	1.10951e-07
	2-methylbenzothaizole	2.30126e+07	9.02916	S3b	8	(4) Freezer	1.02456	14.4161	1.30307e-07
	2-methylbenzothaizole	1.17846e+09	9.01136	dil1	10	For calibration curve	1.0262	14.4087	6.29416e-06
	2-methylbenzothaizole	5.8251e+08	8.99955	dil2	10	For calibration curve	1.0262	14.4087	3.16767e-06
	2-methylbenzothaizole	1.07591e+08	9.00725	dil3	10	For calibration curve	1.0262	14.4087	6.10859e-07
	2-methylbenzothaizole	5.41296e+07	8.99959	dil4	10	For calibration curve	1.0262	14.4087	3.12765e-07
	2-methylbenzothaizole	1.08937e+07	8.99838	dil5	10	For calibration curve	1.0262	14.4087	6.55751e-08
	2-methylbenzothaizole	1.95872e+06	8.99321	dil6	10	For calibration curve	1.0262	14.4087	1.23186e-08
	2-methylbenzothaizole	1.51794e+08	8.97564	S1a	10	(1) Freeze-thaw cycles	1.0262	14.4087	8.54287e-07
	2-methylbenzothaizole	2.09811e+08	9.00376	S1a	10	(2) Fridge	1.0262	14.4087	1.17108e-06
	2-methylbenzothaizole	1.99108e+08	9.00888	S1a	10	(3) Room temperature	1.0262	14.4087	1.11283e-06
	2-methylbenzothaizole	2.30113e+08	9.01181	S1a	10	(4) Freezer	1.0262	14.4087	1.28138e-06
	2-methylbenzothaizole	1.31766e+07	9.00081	S1b	10	(1) Freeze-thaw cycles	1.0262	14.4087	7.89328e-08
	2-methylbenzothaizole	2.07701e+07	8.99831	S1b	10	(2) Fridge	1.0262	14.4087	1.22983e-07
	2-methylbenzothaizole	1.89653e+07	9.00698	S1b	10	(3) Room temperature	1.0262	14.4087	1.12557e-07
	2-methylbenzothaizole	2.25448e+07	8.99987	S1b	10	(4) Freezer	1.0262	14.4087	1.33212e-07
	2-methylbenzothaizole	1.92181e+08	8.9878	S2a	10	(1) Freeze-thaw cycles	1.0262	14.4087	1.07509e-06
	2-methylbenzothaizole	2.03191e+08	9.00452	S2a	10	(2) Fridge	1.0262	14.4087	1.13506e-06
	2-methylbenzothaizole	1.95412e+08	9.00125	S2a	10	(3) Room temperature	1.0262	14.4087	1.0927e-06
	2-methylbenzothaizole	2.2682e+08	8.9914	S2a	10	(4) Freezer	1.0262	14.4087	1.2635e-06
	2-methylbenzothaizole	1.64769e+07	8.99842	S2b	10	(1) Freeze-thaw cycles	1.0262	14.4087	9.8141e-08
	2-methylbenzothaizole	2.09478e+07	9.01034	S2b	10	(2) Fridge	1.0262	14.4087	1.24008e-07
	2-methylbenzothaizole	1.92174e+07	9.0016	S2b	10	(3) Room temperature	1.0262	14.4087	1.14015e-07
	2-methylbenzothaizole	2.24559e+07	9.00628	S2b	10	(4) Freezer	1.0262	14.4087	1.327e-07
	2-methylbenzothaizole	1.95632e+08	8.992	S3a	10	(1) Freeze-thaw cycles	1.0262	14.4087	1.0939e-06
	2-methylbenzothaizole	2.07945e+08	9.00237	S3a	10	(2) Fridge	1.0262	14.4087	1.16094e-06
	2-methylbenzothaizole	1.94876e+08	8.99649	S3a	10	(3) Room temperature	1.0262	14.4087	1.08977e-06
	2-methylbenzothaizole	2.24137e+08	8.99332	S3a	10	(4) Freezer	1.0262	14.4087	1.24894e-06
	2-methylbenzothaizole	1.75017e+07	8.99753	S3b	10	(1) Freeze-thaw cycles	1.0262	14.4087	1.04084e-07
	2-methylbenzothaizole	2.0289e+07	8.99224	S3b	10	(2) Fridge	1.0262	14.4087	1.20206e-07
	2-methylbenzothaizole	1.88452e+07	9.00119	S3b	10	(3) Room temperature	1.0262	14.4087	1.11863e-07
	2-methylbenzothaizole	2.24733e+07	9.00044	S3b	10	(4) Freezer	1.0262	14.4087	1.328e-07
	2-methylbenzothaizole	1.23295e+09	8.98972	dil1	12	For calibration curve	1.0357	14.4983	6.01262e-06
	2-methylbenzothaizole	6.17492e+08	8.98204	dil2	12	For calibration curve	1.0357	14.4983	3.0839e-06
	2-methylbenzothaizole	1.19168e+08	8.98879	dil3	12	For calibration curve	1.0357	14.4983	6.29874e-07
	2-methylbenzothaizole	5.87597e+07	8.98281	dil4	12	For calibration curve	1.0357	14.4983	3.18243e-07
	2-methylbenzothaizole	1.13178e+07	8.98961	dil5	12	For calibration curve	1.0357	14.4983	6.48779e-08
	2-methylbenzothaizole	2.0068e+06	8.99474	dil6	12	For calibration curve	1.0357	14.4983	1.22105e-08
	2-methylbenzothaizole	2.16498e+08	8.98603	S1a	12	(1) Freeze-thaw cycles	1.0357	14.4983	1.12102e-06
	2-methylbenzothaizole	2.27497e+08	8.99298	S1a	12	(2) Fridge	1.0357	14.4983	1.17596e-06
	2-methylbenzothaizole	2.1203e+08	8.98218	S1a	12	(3) Room temperature	1.0357	14.4983	1.09867e-06
	2-methylbenzothaizole	2.42678e+08	8.98875	S1a	12	(4) Freezer	1.0357	14.4983	1.25164e-06
	2-methylbenzothaizole	2.08161e+07	8.99072	S1b	12	(1) Freeze-thaw cycles	1.0357	14.4983	1.16846e-07
	2-methylbenzothaizole	2.26942e+07	9.00341	S1b	12	(2) Fridge	1.0357	14.4983	1.27009e-07
	2-methylbenzothaizole	1.99754e+07	8.98168	S1b	12	(3) Room temperature	1.0357	14.4983	1.12286e-07
	2-methylbenzothaizole	2.34471e+07	8.98456	S1b	12	(4) Freezer	1.0357	14.4983	1.31075e-07
	2-methylbenzothaizole	2.13426e+08	9.00516	S2a	12	(1) Freeze-thaw cycles	1.0357	14.4983	1.10566e-06
	2-methylbenzothaizole	2.2954e+08	8.98686	S2a	12	(2) Fridge	1.0357	14.4983	1.18615e-06
	2-methylbenzothaizole	2.04031e+08	9.00482	S2a	12	(3) Room temperature	1.0357	14.4983	1.05862e-06
	2-methylbenzothaizole	2.40054e+08	8.99351	S2a	12	(4) Freezer	1.0357	14.4983	1.23857e-06
	2-methylbenzothaizole	1.6284e+07	8.98943	S2b	12	(1) Freeze-thaw cycles	1.0357	14.4983	9.21829e-08
	2-methylbenzothaizole	2.2583e+07	8.99782	S2b	12	(2) Fridge	1.0357	14.4983	1.26408e-07
	2-methylbenzothaizole	2.02728e+07	9.00002	S2b	12	(3) Room temperature	1.0357	14.4983	1.139e-07
	2-methylbenzothaizole	2.40769e+07	8.98335	S2b	12	(4) Freezer	1.0357	14.4983	1.34473e-07
	2-methylbenzothaizole	2.08531e+08	8.9895	S3a	12	(1) Freeze-thaw cycles	1.0357	14.4983	1.08116e-06
	2-methylbenzothaizole	2.28871e+08	9.00943	S3a	12	(2) Fridge	1.0357	14.4983	1.18282e-06
	2-methylbenzothaizole	2.12034e+08	9.00178	S3a	12	(3) Room temperature	1.0357	14.4983	1.09869e-06
	2-methylbenzothaizole	2.35914e+08	8.97632	S3a	12	(4) Freezer	1.0357	14.4983	1.21794e-06
	2-methylbenzothaizole	1.86235e+07	8.98177	S3b	12	(1) Freeze-thaw cycles	1.0357	14.4983	1.0494e-07
	2-methylbenzothaizole	2.2156e+07	9.00681	S3b	12	(2) Fridge	1.0357	14.4983	1.241e-07
	2-methylbenzothaizole	1.98238e+07	8.98463	S3b	12	(3) Room temperature	1.0357	14.4983	1.11463e-07
	2-methylbenzothaizole	2.36013e+07	9.00947	S3b	12	(4) Freezer	1.0357	14.4983	1.31908e-07
	2-methylbenzothaizole	1.14144e+09	8.99783	dil1	14	For calibration curve	1.03723	14.4545	6.26141e-06
	2-methylbenzothaizole	5.62351e+08	8.9859	dil2	14	For calibration curve	1.03723	14.4545	3.16418e-06
	2-methylbenzothaizole	9.98587e+07	8.99549	dil3	14	For calibration curve	1.03723	14.4545	5.97836e-07
	2-methylbenzothaizole	5.2287e+07	8.99363	dil4	14	For calibration curve	1.03723	14.4545	3.20387e-07
	2-methylbenzothaizole	1.02421e+07	8.99512	dil5	14	For calibration curve	1.03723	14.4545	6.65402e-08
	2-methylbenzothaizole	1.75446e+06	8.99602	dil6	14	For calibration curve	1.03723	14.4545	1.21434e-08
	2-methylbenzothaizole	1.40338e+08	8.99654	S1a	14	(1) Freeze-thaw cycles	1.03723	14.4545	8.29981e-07
	2-methylbenzothaizole	1.52307e+08	9.00039	S1a	14	(2) Fridge	1.03723	14.4545	8.98121e-07
	2-methylbenzothaizole	1.50899e+08	8.99078	S1a	14	(3) Room temperature	1.03723	14.4545	8.90116e-07
	2-methylbenzothaizole	2.11168e+08	8.99524	S1a	14	(4) Freezer	1.03723	14.4545	1.23069e-06
	2-methylbenzothaizole	1.25528e+07	8.98458	S1b	14	(1) Freeze-thaw cycles	1.03723	14.4545	8.09588e-08
	2-methylbenzothaizole	1.50963e+07	8.99233	S1b	14	(2) Fridge	1.03723	14.4545	9.67205e-08
	2-methylbenzothaizole	1.50536e+07	9.00246	S1b	14	(3) Room temperature	1.03723	14.4545	9.64566e-08
	2-methylbenzothaizole	2.14072e+07	8.99434	S1b	14	(4) Freezer	1.03723	14.4545	1.35445e-07
	2-methylbenzothaizole	1.53456e+08	8.98384	S2a	14	(1) Freeze-thaw cycles	1.03723	14.4545	9.04654e-07
	2-methylbenzothaizole	1.56202e+08	8.98845	S2a	14	(2) Fridge	1.03723	14.4545	9.20255e-07
	2-methylbenzothaizole	1.77764e+08	9.0094	S2a	14	(3) Room temperature	1.03723	14.4545	1.04244e-06
	2-methylbenzothaizole	2.10278e+08	8.99773	S2a	14	(4) Freezer	1.03723	14.4545	1.22569e-06
	2-methylbenzothaizole	1.35912e+07	9.0075	S2b	14	(1) Freeze-thaw cycles	1.03723	14.4545	8.74062e-08
	2-methylbenzothaizole	1.56339e+07	8.99622	S2b	14	(2) Fridge	1.03723	14.4545	1.00039e-07
	2-methylbenzothaizole	1.69803e+07	9.00186	S2b	14	(3) Room temperature	1.03723	14.4545	1.08333e-07
	2-methylbenzothaizole	2.1137e+07	8.99729	S2b	14	(4) Freezer	1.03723	14.4545	1.33796e-07
	2-methylbenzothaizole	1.57211e+08	9.00305	S3a	14	(1) Freeze-thaw cycles	1.03723	14.4545	9.25987e-07
	2-methylbenzothaizole	1.62064e+08	8.98993	S3a	14	(2) Fridge	1.03723	14.4545	9.53529e-07
	2-methylbenzothaizole	1.76922e+08	8.99136	S3a	14	(3) Room temperature	1.03723	14.4545	1.03768e-06
	2-methylbenzothaizole	2.09069e+08	8.99595	S3a	14	(4) Freezer	1.03723	14.4545	1.2189e-06
	2-methylbenzothaizole	1.50381e+07	8.98652	S3b	14	(1) Freeze-thaw cycles	1.03723	14.4545	9.63605e-08
	2-methylbenzothaizole	1.6079e+07	9.00181	S3b	14	(2) Fridge	1.03723	14.4545	1.02783e-07
	2-methylbenzothaizole	1.6563e+07	8.99546	S3b	14	(3) Room temperature	1.03723	14.4545	1.05765e-07
	2-methylbenzothaizole	2.09753e+07	8.99008	S3b	14	(4) Freezer	1.03723	14.4545	1.32809e-07
	5-chlorobenzotriazole	4.51375e+07	7.0218	S1a	0	(1) Freeze-thaw cycles	0.981519	13.7679	5.90853e-07
	5-chlorobenzotriazole	4.51375e+07	7.0218	S1a	0	(2) Fridge	0.981519	13.7679	5.90853e-07
	5-chlorobenzotriazole	4.51375e+07	7.0218	S1a	0	(3) Room temperature	0.981519	13.7679	5.90853e-07
	5-chlorobenzotriazole	4.51375e+07	7.0218	S1a	0	(4) Freezer	0.981519	13.7679	5.90853e-07
	5-chlorobenzotriazole	5.00408e+06	7.01659	S1b	0	(1) Freeze-thaw cycles	0.981519	13.7679	6.28465e-08
	5-chlorobenzotriazole	5.00408e+06	7.01659	S1b	0	(2) Fridge	0.981519	13.7679	6.28465e-08
	5-chlorobenzotriazole	5.00408e+06	7.01659	S1b	0	(3) Room temperature	0.981519	13.7679	6.28465e-08
	5-chlorobenzotriazole	5.00408e+06	7.01659	S1b	0	(4) Freezer	0.981519	13.7679	6.28465e-08
	5-chlorobenzotriazole	2.83997e+07	7.02213	S2a	0	(1) Freeze-thaw cycles	0.981519	13.7679	3.68525e-07
	5-chlorobenzotriazole	2.83997e+07	7.02213	S2a	0	(2) Fridge	0.981519	13.7679	3.68525e-07
	5-chlorobenzotriazole	2.83997e+07	7.02213	S2a	0	(3) Room temperature	0.981519	13.7679	3.68525e-07
	5-chlorobenzotriazole	2.83997e+07	7.02213	S2a	0	(4) Freezer	0.981519	13.7679	3.68525e-07
	5-chlorobenzotriazole	2.52312e+06	7.02075	S2b	0	(1) Freeze-thaw cycles	0.981519	13.7679	3.1282e-08
	5-chlorobenzotriazole	2.52312e+06	7.02075	S2b	0	(2) Fridge	0.981519	13.7679	3.1282e-08
	5-chlorobenzotriazole	2.52312e+06	7.02075	S2b	0	(3) Room temperature	0.981519	13.7679	3.1282e-08
	5-chlorobenzotriazole	2.52312e+06	7.02075	S2b	0	(4) Freezer	0.981519	13.7679	3.1282e-08
	5-chlorobenzotriazole	4.46237e+07	7.02132	S3a	0	(1) Freeze-thaw cycles	0.981519	13.7679	5.84002e-07
	5-chlorobenzotriazole	4.46237e+07	7.02132	S3a	0	(2) Fridge	0.981519	13.7679	5.84002e-07
	5-chlorobenzotriazole	4.46237e+07	7.02132	S3a	0	(3) Room temperature	0.981519	13.7679	5.84002e-07
	5-chlorobenzotriazole	4.46237e+07	7.02132	S3a	0	(4) Freezer	0.981519	13.7679	5.84002e-07
	5-chlorobenzotriazole	4.54698e+06	7.02092	S3b	0	(1) Freeze-thaw cycles	0.981519	13.7679	5.70028e-08
	5-chlorobenzotriazole	4.54698e+06	7.02092	S3b	0	(2) Fridge	0.981519	13.7679	5.70028e-08
	5-chlorobenzotriazole	4.54698e+06	7.02092	S3b	0	(3) Room temperature	0.981519	13.7679	5.70028e-08
	5-chlorobenzotriazole	4.54698e+06	7.02092	S3b	0	(4) Freezer	0.981519	13.7679	5.70028e-08
	5-chlorobenzotriazole	1.08309e+09	7.03386	dil1	1	For calibration curve	1.00519	14.3108	5.63743e-06
	5-chlorobenzotriazole	5.69824e+08	7.02398	dil2	1	For calibration curve	1.00519	14.3108	2.97575e-06
	5-chlorobenzotriazole	1.18097e+08	7.02307	dil3	1	For calibration curve	1.00519	14.3108	6.21764e-07
	5-chlorobenzotriazole	5.7386e+07	7.02646	dil4	1	For calibration curve	1.00519	14.3108	3.03258e-07
	5-chlorobenzotriazole	1.10696e+07	7.03634	dil5	1	For calibration curve	1.00519	14.3108	5.89971e-08
	5-chlorobenzotriazole	2.26551e+06	7.01998	dil6	1	For calibration curve	1.00519	14.3108	1.21738e-08
	5-chlorobenzotriazole	1.12044e+08	7.0066	S1a	1	(1) Freeze-thaw cycles	1.00519	14.3108	5.90059e-07
	5-chlorobenzotriazole	1.02396e+08	7.02653	S1a	1	(2) Fridge	1.00519	14.3108	5.39497e-07
	5-chlorobenzotriazole	1.09284e+08	7.02374	S1a	1	(3) Room temperature	1.00519	14.3108	5.75595e-07
	5-chlorobenzotriazole	1.12044e+08	7.0066	S1a	1	(4) Freezer	1.00519	14.3108	5.90059e-07
	5-chlorobenzotriazole	1.08379e+07	7.02228	S1b	1	(1) Freeze-thaw cycles	1.00519	14.3108	5.77686e-08
	5-chlorobenzotriazole	9.98529e+06	7.02957	S1b	1	(2) Fridge	1.00519	14.3108	5.32465e-08
	5-chlorobenzotriazole	1.10559e+07	7.02917	S1b	1	(3) Room temperature	1.00519	14.3108	5.89244e-08
	5-chlorobenzotriazole	1.08379e+07	7.02228	S1b	1	(4) Freezer	1.00519	14.3108	5.77686e-08
	5-chlorobenzotriazole	6.79616e+07	7.01768	S2a	1	(1) Freeze-thaw cycles	1.00519	14.3108	3.58832e-07
	5-chlorobenzotriazole	3.97981e+07	7.01475	S2a	1	(2) Fridge	1.00519	14.3108	2.10713e-07
	5-chlorobenzotriazole	6.11545e+07	7.0241	S2a	1	(3) Room temperature	1.00519	14.3108	3.23067e-07
	5-chlorobenzotriazole	6.79616e+07	7.01768	S2a	1	(4) Freezer	1.00519	14.3108	3.58832e-07
	5-chlorobenzotriazole	5.01642e+06	7.02253	S2b	1	(1) Freeze-thaw cycles	1.00519	14.3108	2.68453e-08
	5-chlorobenzotriazole	2.06542e+06	7.01171	S2b	1	(2) Fridge	1.00519	14.3108	1.11038e-08
	5-chlorobenzotriazole	1.93828e+06	7.02932	S2b	1	(3) Room temperature	1.00519	14.3108	1.04238e-08
	5-chlorobenzotriazole	5.01642e+06	7.02253	S2b	1	(4) Freezer	1.00519	14.3108	2.68453e-08
	5-chlorobenzotriazole	1.02957e+08	7.02297	S3a	1	(1) Freeze-thaw cycles	1.00519	14.3108	5.42441e-07
	5-chlorobenzotriazole	1.04757e+08	7.02014	S3a	1	(2) Fridge	1.00519	14.3108	5.51875e-07
	5-chlorobenzotriazole	1.06505e+08	7.02622	S3a	1	(3) Room temperature	1.00519	14.3108	5.61034e-07
	5-chlorobenzotriazole	1.02957e+08	7.02297	S3a	1	(4) Freezer	1.00519	14.3108	5.42441e-07
	5-chlorobenzotriazole	1.027e+07	7.026	S3b	1	(1) Freeze-thaw cycles	1.00519	14.3108	5.47568e-08
	5-chlorobenzotriazole	1.08889e+07	7.02129	S3b	1	(2) Fridge	1.00519	14.3108	5.80391e-08
	5-chlorobenzotriazole	1.1246e+07	7.03446	S3b	1	(3) Room temperature	1.00519	14.3108	5.99322e-08
	5-chlorobenzotriazole	1.027e+07	7.026	S3b	1	(4) Freezer	1.00519	14.3108	5.47568e-08
	5-chlorobenzotriazole	1.05977e+09	7.03807	dil1	2	For calibration curve	1.00221	14.2792	5.72334e-06
	5-chlorobenzotriazole	5.29953e+08	7.04271	dil2	2	For calibration curve	1.00221	14.2792	2.86643e-06
	5-chlorobenzotriazole	1.14941e+08	7.03425	dil3	2	For calibration curve	1.00221	14.2792	6.23798e-07
	5-chlorobenzotriazole	5.92597e+07	7.02552	dil4	2	For calibration curve	1.00221	14.2792	3.22082e-07
	5-chlorobenzotriazole	1.08145e+07	7.04273	dil5	2	For calibration curve	1.00221	14.2792	5.8999e-08
	5-chlorobenzotriazole	2.16627e+06	7.03337	dil6	2	For calibration curve	1.00221	14.2792	1.18603e-08
	5-chlorobenzotriazole	1.10988e+08	7.03641	S1a	2	(1) Freeze-thaw cycles	1.00221	14.2792	6.02391e-07
	5-chlorobenzotriazole	1.00029e+08	7.02966	S1a	2	(2) Fridge	1.00221	14.2792	5.43038e-07
	5-chlorobenzotriazole	9.7612e+07	7.03135	S1a	2	(3) Room temperature	1.00221	14.2792	5.29945e-07
	5-chlorobenzotriazole	1.04688e+08	7.03069	S1a	2	(4) Freezer	1.00221	14.2792	5.68274e-07
	5-chlorobenzotriazole	9.85389e+06	7.03991	S1b	2	(1) Freeze-thaw cycles	1.00221	14.2792	5.37695e-08
	5-chlorobenzotriazole	1.0641e+07	7.03623	S1b	2	(2) Fridge	1.00221	14.2792	5.80548e-08
	5-chlorobenzotriazole	1.07501e+07	7.04073	S1b	2	(3) Room temperature	1.00221	14.2792	5.86488e-08
	5-chlorobenzotriazole	1.0631e+07	7.04208	S1b	2	(4) Freezer	1.00221	14.2792	5.80005e-08
	5-chlorobenzotriazole	6.7896e+07	7.0194	S2a	2	(1) Freeze-thaw cycles	1.00221	14.2792	3.6891e-07
	5-chlorobenzotriazole	3.09598e+07	7.04147	S2a	2	(2) Fridge	1.00221	14.2792	1.68511e-07
	5-chlorobenzotriazole	6.27888e+07	7.03185	S2a	2	(3) Room temperature	1.00221	14.2792	3.41219e-07
	5-chlorobenzotriazole	6.57345e+07	7.03729	S2a	2	(4) Freezer	1.00221	14.2792	3.57191e-07
	5-chlorobenzotriazole	2.66041e+06	7.03385	S2b	2	(1) Freeze-thaw cycles	1.00221	14.2792	1.45591e-08
	5-chlorobenzotriazole	1.18948e+06	7.03739	S2b	2	(2) Fridge	1.00221	14.2792	6.52099e-09
	5-chlorobenzotriazole	1.13897e+06	7.02959	S2b	2	(3) Room temperature	1.00221	14.2792	6.24469e-09
	5-chlorobenzotriazole	3.52737e+06	7.02151	S2b	2	(4) Freezer	1.00221	14.2792	1.92915e-08
	5-chlorobenzotriazole	1.00186e+08	7.02409	S3a	2	(1) Freeze-thaw cycles	1.00221	14.2792	5.43887e-07
	5-chlorobenzotriazole	1.00659e+08	7.04325	S3a	2	(2) Fridge	1.00221	14.2792	5.46448e-07
	5-chlorobenzotriazole	1.03931e+08	7.02996	S3a	2	(3) Room temperature	1.00221	14.2792	5.64171e-07
	5-chlorobenzotriazole	9.79092e+07	7.02763	S3a	2	(4) Freezer	1.00221	14.2792	5.31555e-07
	5-chlorobenzotriazole	8.40147e+06	7.04001	S3b	2	(1) Freeze-thaw cycles	1.00221	14.2792	4.58603e-08
	5-chlorobenzotriazole	9.99066e+06	7.04277	S3b	2	(2) Fridge	1.00221	14.2792	5.45142e-08
	5-chlorobenzotriazole	1.08171e+07	7.035	S3b	2	(3) Room temperature	1.00221	14.2792	5.90133e-08
	5-chlorobenzotriazole	1.04163e+07	7.03663	S3b	2	(4) Freezer	1.00221	14.2792	5.68314e-08
	5-chlorobenzotriazole	1.09155e+09	7.03496	dil1	3	For calibration curve	0.997577	14.2569	5.86714e-06
	5-chlorobenzotriazole	5.5227e+08	7.02682	dil2	3	For calibration curve	0.997577	14.2569	2.96357e-06
	5-chlorobenzotriazole	1.13145e+08	7.03405	dil3	3	For calibration curve	0.997577	14.2569	6.04823e-07
	5-chlorobenzotriazole	5.9221e+07	7.0343	dil4	3	For calibration curve	0.997577	14.2569	3.16071e-07
	5-chlorobenzotriazole	1.10819e+07	7.04245	dil5	3	For calibration curve	0.997577	14.2569	5.89057e-08
	5-chlorobenzotriazole	2.28049e+06	7.03542	dil6	3	For calibration curve	0.997577	14.2569	1.20754e-08
	5-chlorobenzotriazole	1.1047e+08	7.03346	S1a	3	(1) Freeze-thaw cycles	0.997577	14.2569	5.90491e-07
	5-chlorobenzotriazole	1.05709e+08	7.02213	S1a	3	(2) Fridge	0.997577	14.2569	5.6498e-07
	5-chlorobenzotriazole	1.01536e+08	7.04189	S1a	3	(3) Room temperature	0.997577	14.2569	5.42621e-07
	5-chlorobenzotriazole	1.06296e+08	7.02163	S1a	3	(4) Freezer	0.997577	14.2569	5.68125e-07
	5-chlorobenzotriazole	9.47246e+06	7.04235	S1b	3	(1) Freeze-thaw cycles	0.997577	14.2569	5.03314e-08
	5-chlorobenzotriazole	1.15492e+07	7.02143	S1b	3	(2) Fridge	0.997577	14.2569	6.13956e-08
	5-chlorobenzotriazole	1.13366e+07	7.0331	S1b	3	(3) Room temperature	0.997577	14.2569	6.0263e-08
	5-chlorobenzotriazole	1.13145e+07	7.03242	S1b	3	(4) Freezer	0.997577	14.2569	6.01448e-08
	5-chlorobenzotriazole	6.5494e+07	7.0295	S2a	3	(1) Freeze-thaw cycles	0.997577	14.2569	3.49637e-07
	5-chlorobenzotriazole	2.92216e+07	7.04283	S2a	3	(2) Fridge	0.997577	14.2569	1.55693e-07
	5-chlorobenzotriazole	6.16289e+07	7.0358	S2a	3	(3) Room temperature	0.997577	14.2569	3.28955e-07
	5-chlorobenzotriazole	7.63979e+07	7.03176	S2a	3	(4) Freezer	0.997577	14.2569	4.08e-07
	5-chlorobenzotriazole	1.73354e+06	7.02876	S2b	3	(1) Freeze-thaw cycles	0.997577	14.2569	9.17316e-09
	5-chlorobenzotriazole	928501	7.03477	S2b	3	(2) Fridge	0.997577	14.2569	4.90579e-09
	5-chlorobenzotriazole	1.16495e+06	7.04636	S2b	3	(3) Room temperature	0.997577	14.2569	6.15849e-09
	5-chlorobenzotriazole	2.75546e+06	7.02783	S2b	3	(4) Freezer	0.997577	14.2569	1.45971e-08
	5-chlorobenzotriazole	9.57408e+07	7.02732	S3a	3	(1) Freeze-thaw cycles	0.997577	14.2569	5.1158e-07
	5-chlorobenzotriazole	1.02034e+08	7.02812	S3a	3	(2) Fridge	0.997577	14.2569	5.45289e-07
	5-chlorobenzotriazole	1.02133e+08	7.03852	S3a	3	(3) Room temperature	0.997577	14.2569	5.45822e-07
	5-chlorobenzotriazole	1.06159e+08	7.04006	S3a	3	(4) Freezer	0.997577	14.2569	5.6739e-07
	5-chlorobenzotriazole	7.31252e+06	7.02637	S3b	3	(1) Freeze-thaw cycles	0.997577	14.2569	3.88303e-08
	5-chlorobenzotriazole	1.08902e+07	7.032	S3b	3	(2) Fridge	0.997577	14.2569	5.78843e-08
	5-chlorobenzotriazole	1.07303e+07	7.03649	S3b	3	(3) Room temperature	0.997577	14.2569	5.70324e-08
	5-chlorobenzotriazole	1.09388e+07	7.02636	S3b	3	(4) Freezer	0.997577	14.2569	5.81432e-08
	5-chlorobenzotriazole	5.80092e+07	7.04532	dil1	4	For calibration curve	1.04108	13.2306	5.60553e-06
	5-chlorobenzotriazole	2.91224e+07	7.05318	dil2	4	For calibration curve	1.04108	13.2306	2.89172e-06
	5-chlorobenzotriazole	5.28638e+06	7.05471	dil3	4	For calibration curve	1.04108	13.2306	5.61478e-07
	5-chlorobenzotriazole	3.16824e+06	7.05012	dil4	4	For calibration curve	1.04108	13.2306	3.43373e-07
	5-chlorobenzotriazole	560569	7.04711	dil5	4	For calibration curve	1.04108	13.2306	6.50521e-08
	5-chlorobenzotriazole	89044.6	7.05408	dil6	4	For calibration curve	1.04108	13.2306	1.11115e-08
	5-chlorobenzotriazole	2.14543e+06	7.04196	S1a	4	(1) Freeze-thaw cycles	1.04108	13.2306	2.36126e-07
	5-chlorobenzotriazole	4.75848e+06	7.02916	S1a	4	(2) Fridge	1.04108	13.2306	5.07512e-07
	5-chlorobenzotriazole	5.0209e+06	7.03501	S1a	4	(3) Room temperature	1.04108	13.2306	5.34366e-07
	5-chlorobenzotriazole	5.93957e+06	7.04132	S1a	4	(4) Freezer	1.04108	13.2306	6.27962e-07
	5-chlorobenzotriazole	218600	7.04048	S1b	4	(1) Freeze-thaw cycles	1.04108	13.2306	2.63282e-08
	5-chlorobenzotriazole	450160	7.02738	S1b	4	(2) Fridge	1.04108	13.2306	5.26937e-08
	5-chlorobenzotriazole	485360	7.044	S1b	4	(3) Room temperature	1.04108	13.2306	5.66455e-08
	5-chlorobenzotriazole	541395	7.04083	S1b	4	(4) Freezer	1.04108	13.2306	6.29134e-08
	5-chlorobenzotriazole	1.64686e+06	7.05012	S2a	4	(1) Freeze-thaw cycles	1.04108	13.2306	1.83155e-07
	5-chlorobenzotriazole	1.26773e+06	7.04306	S2a	4	(2) Fridge	1.04108	13.2306	1.42454e-07
	5-chlorobenzotriazole	3.28505e+06	7.03776	S2a	4	(3) Room temperature	1.04108	13.2306	3.55525e-07
	5-chlorobenzotriazole	4.00044e+06	7.03169	S2a	4	(4) Freezer	1.04108	13.2306	4.29595e-07
	5-chlorobenzotriazole	36428.6	7.07038	S2b	4	(1) Freeze-thaw cycles	1.04108	13.2306	4.70896e-09
	5-chlorobenzotriazole	20399.3	7.06234	S2b	4	(2) Fridge	1.04108	13.2306	2.69797e-09
	5-chlorobenzotriazole	75764.9	7.03526	S2b	4	(3) Room temperature	1.04108	13.2306	9.51482e-09
	5-chlorobenzotriazole	156727	7.03707	S2b	4	(4) Freezer	1.04108	13.2306	1.91258e-08
	5-chlorobenzotriazole	3.42957e+06	7.01982	S3a	4	(1) Freeze-thaw cycles	1.04108	13.2306	3.70536e-07
	5-chlorobenzotriazole	5.1263e+06	7.03681	S3a	4	(2) Fridge	1.04108	13.2306	5.45137e-07
	5-chlorobenzotriazole	5.64553e+06	7.04731	S3a	4	(3) Room temperature	1.04108	13.2306	5.98071e-07
	5-chlorobenzotriazole	5.9977e+06	7.02858	S3a	4	(4) Freezer	1.04108	13.2306	6.33863e-07
	5-chlorobenzotriazole	208294	7.02431	S3b	4	(1) Freeze-thaw cycles	1.04108	13.2306	2.51348e-08
	5-chlorobenzotriazole	453772	7.03799	S3b	4	(2) Fridge	1.04108	13.2306	5.30997e-08
	5-chlorobenzotriazole	552620	7.04278	S3b	4	(3) Room temperature	1.04108	13.2306	6.41658e-08
	5-chlorobenzotriazole	628595	7.05332	S3b	4	(4) Freezer	1.04108	13.2306	7.26173e-08
	5-chlorobenzotriazole	6.31795e+07	7.0779	dil1	5	For calibration curve	1.02239	13.1526	5.82413e-06
	5-chlorobenzotriazole	3.04633e+07	7.0946	dil2	5	For calibration curve	1.02239	13.1526	2.85344e-06
	5-chlorobenzotriazole	6.30875e+06	7.1036	dil3	5	For calibration curve	1.02239	13.1526	6.11662e-07
	5-chlorobenzotriazole	3.38607e+06	7.12894	dil4	5	For calibration curve	1.02239	13.1526	3.32799e-07
	5-chlorobenzotriazole	576216	7.11491	dil5	5	For calibration curve	1.02239	13.1526	5.88729e-08
	5-chlorobenzotriazole	111260	7.1157	dil6	5	For calibration curve	1.02239	13.1526	1.17845e-08
	5-chlorobenzotriazole	5.77052e+06	7.10182	S1a	5	(1) Freeze-thaw cycles	1.02239	13.1526	5.60573e-07
	5-chlorobenzotriazole	6.04137e+06	7.17569	S1a	5	(2) Fridge	1.02239	13.1526	5.86295e-07
	5-chlorobenzotriazole	6.06691e+06	7.12748	S1a	5	(3) Room temperature	1.02239	13.1526	5.88718e-07
	5-chlorobenzotriazole	6.24985e+06	7.12562	S1a	5	(4) Freezer	1.02239	13.1526	6.06076e-07
	5-chlorobenzotriazole	485568	7.14468	S1b	5	(1) Freeze-thaw cycles	1.02239	13.1526	4.97976e-08
	5-chlorobenzotriazole	549054	7.16974	S1b	5	(2) Fridge	1.02239	13.1526	5.61571e-08
	5-chlorobenzotriazole	625145	7.13774	S1b	5	(3) Room temperature	1.02239	13.1526	6.37582e-08
	5-chlorobenzotriazole	607228	7.0997	S1b	5	(4) Freezer	1.02239	13.1526	6.19703e-08
	5-chlorobenzotriazole	4.02803e+06	7.13929	S2a	5	(1) Freeze-thaw cycles	1.02239	13.1526	3.94392e-07
	5-chlorobenzotriazole	1.63249e+06	7.1496	S2a	5	(2) Fridge	1.02239	13.1526	1.63033e-07
	5-chlorobenzotriazole	3.81874e+06	7.15941	S2a	5	(3) Room temperature	1.02239	13.1526	3.74338e-07
	5-chlorobenzotriazole	4.58806e+06	7.11636	S2a	5	(4) Freezer	1.02239	13.1526	4.47947e-07
	5-chlorobenzotriazole	68760.1	7.2141	S2b	5	(1) Freeze-thaw cycles	1.02239	13.1526	7.36014e-09
	5-chlorobenzotriazole	26234.5	7.17514	S2b	5	(2) Fridge	1.02239	13.1526	2.86805e-09
	5-chlorobenzotriazole	67042.9	7.15226	S2b	5	(3) Room temperature	1.02239	13.1526	7.1803e-09
	5-chlorobenzotriazole	129685	7.11685	S2b	5	(4) Freezer	1.02239	13.1526	1.369e-08
	5-chlorobenzotriazole	5.55229e+06	7.16075	S3a	5	(1) Freeze-thaw cycles	1.02239	13.1526	5.39828e-07
	5-chlorobenzotriazole	6.58944e+06	7.15598	S3a	5	(2) Fridge	1.02239	13.1526	6.38268e-07
	5-chlorobenzotriazole	6.17548e+06	7.10003	S3a	5	(3) Room temperature	1.02239	13.1526	5.99021e-07
	5-chlorobenzotriazole	6.09289e+06	7.12475	S3a	5	(4) Freezer	1.02239	13.1526	5.91184e-07
	5-chlorobenzotriazole	401961	7.16878	S3b	5	(1) Freeze-thaw cycles	1.02239	13.1526	4.13942e-08
	5-chlorobenzotriazole	557736	7.13261	S3b	5	(2) Fridge	1.02239	13.1526	5.70254e-08
	5-chlorobenzotriazole	632956	7.13352	S3b	5	(3) Room temperature	1.02239	13.1526	6.45373e-08
	5-chlorobenzotriazole	641125	7.13537	S3b	5	(4) Freezer	1.02239	13.1526	6.53518e-08
	5-chlorobenzotriazole	9.45873e+07	7.01701	dil1	6	For calibration curve	1.02707	13.4186	5.01955e-06
	5-chlorobenzotriazole	5.22178e+07	7.00832	dil2	6	For calibration curve	1.02707	13.4186	2.81483e-06
	5-chlorobenzotriazole	1.01131e+07	7.02082	dil3	6	For calibration curve	1.02707	13.4186	5.69261e-07
	5-chlorobenzotriazole	5.81797e+06	7.01488	dil4	6	For calibration curve	1.02707	13.4186	3.32297e-07
	5-chlorobenzotriazole	1.23851e+06	7.01515	dil5	6	For calibration curve	1.02707	13.4186	7.36829e-08
	5-chlorobenzotriazole	163681	7.01772	dil6	6	For calibration curve	1.02707	13.4186	1.02715e-08
	5-chlorobenzotriazole	9.72536e+06	7.01453	S1a	6	(1) Freeze-thaw cycles	1.02707	13.4186	5.47999e-07
	5-chlorobenzotriazole	1.03963e+07	7.02241	S1a	6	(2) Fridge	1.02707	13.4186	5.84774e-07
	5-chlorobenzotriazole	1.06258e+07	7.02381	S1a	6	(3) Room temperature	1.02707	13.4186	5.97343e-07
	5-chlorobenzotriazole	1.06059e+07	7.01317	S1a	6	(4) Freezer	1.02707	13.4186	5.96248e-07
	5-chlorobenzotriazole	761221	7.01663	S1b	6	(1) Freeze-thaw cycles	1.02707	13.4186	4.58721e-08
	5-chlorobenzotriazole	1.04372e+06	7.01777	S1b	6	(2) Fridge	1.02707	13.4186	6.23749e-08
	5-chlorobenzotriazole	1.03995e+06	7.01672	S1b	6	(3) Room temperature	1.02707	13.4186	6.21556e-08
	5-chlorobenzotriazole	1.05634e+06	7.01454	S1b	6	(4) Freezer	1.02707	13.4186	6.31089e-08
	5-chlorobenzotriazole	6.1504e+06	7.01739	S2a	6	(1) Freeze-thaw cycles	1.02707	13.4186	3.5077e-07
	5-chlorobenzotriazole	2.82687e+06	7.02287	S2a	6	(2) Fridge	1.02707	13.4186	1.6456e-07
	5-chlorobenzotriazole	6.54178e+06	7.00902	S2a	6	(3) Room temperature	1.02707	13.4186	3.72485e-07
	5-chlorobenzotriazole	7.80835e+06	7.01348	S2a	6	(4) Freezer	1.02707	13.4186	4.42534e-07
	5-chlorobenzotriazole	150759	7.00585	S2b	6	(1) Freeze-thaw cycles	1.02707	13.4186	9.4811e-09
	5-chlorobenzotriazole	48836.8	7.00502	S2b	6	(2) Fridge	1.02707	13.4186	3.16393e-09
	5-chlorobenzotriazole	142547	7.01868	S2b	6	(3) Room temperature	1.02707	13.4186	8.97793e-09
	5-chlorobenzotriazole	332858	7.01091	S2b	6	(4) Freezer	1.02707	13.4186	2.05006e-08
	5-chlorobenzotriazole	9.35398e+06	7.01804	S3a	6	(1) Freeze-thaw cycles	1.02707	13.4186	5.27614e-07
	5-chlorobenzotriazole	1.11793e+07	7.02212	S3a	6	(2) Fridge	1.02707	13.4186	6.27614e-07
	5-chlorobenzotriazole	1.10636e+07	7.02271	S3a	6	(3) Room temperature	1.02707	13.4186	6.2129e-07
	5-chlorobenzotriazole	1.11833e+07	7.01691	S3a	6	(4) Freezer	1.02707	13.4186	6.27834e-07
	5-chlorobenzotriazole	651313	7.0124	S3b	6	(1) Freeze-thaw cycles	1.02707	13.4186	3.94106e-08
	5-chlorobenzotriazole	975776	7.01449	S3b	6	(2) Fridge	1.02707	13.4186	5.84179e-08
	5-chlorobenzotriazole	1.14005e+06	7.0026	S3b	6	(3) Room temperature	1.02707	13.4186	6.79735e-08
	5-chlorobenzotriazole	1.14479e+06	7.01313	S3b	6	(4) Freezer	1.02707	13.4186	6.82487e-08
	5-chlorobenzotriazole	1.50935e+08	7.02248	dil1	7	For calibration curve	1.01782	13.488	6.07761e-06
	5-chlorobenzotriazole	7.03194e+07	7.01667	dil2	7	For calibration curve	1.01782	13.488	2.86964e-06
	5-chlorobenzotriazole	1.40357e+07	7.00947	dil3	7	For calibration curve	1.01782	13.488	5.89169e-07
	5-chlorobenzotriazole	7.71235e+06	7.01734	dil4	7	For calibration curve	1.01782	13.488	3.27149e-07
	5-chlorobenzotriazole	1.4662e+06	7.01624	dil5	7	For calibration curve	1.01782	13.488	6.40288e-08
	5-chlorobenzotriazole	251209	7.0073	dil6	7	For calibration curve	1.01782	13.488	1.13144e-08
	5-chlorobenzotriazole	1.43792e+07	7.00842	S1a	7	(1) Freeze-thaw cycles	1.01782	13.488	6.03332e-07
	5-chlorobenzotriazole	1.34775e+07	7.01387	S1a	7	(2) Fridge	1.01782	13.488	5.66139e-07
	5-chlorobenzotriazole	1.42055e+07	7.01017	S1a	7	(3) Room temperature	1.01782	13.488	5.96171e-07
	5-chlorobenzotriazole	1.46467e+07	7.00167	S1a	7	(4) Freezer	1.01782	13.488	6.14357e-07
	5-chlorobenzotriazole	1.22482e+06	7.00812	S1b	7	(1) Freeze-thaw cycles	1.01782	13.488	5.36567e-08
	5-chlorobenzotriazole	1.25716e+06	7.01122	S1b	7	(2) Fridge	1.01782	13.488	5.50481e-08
	5-chlorobenzotriazole	1.35159e+06	7.00516	S1b	7	(3) Room temperature	1.01782	13.488	5.91079e-08
	5-chlorobenzotriazole	1.38729e+06	7.02039	S1b	7	(4) Freezer	1.01782	13.488	6.06416e-08
	5-chlorobenzotriazole	8.00172e+06	7.01358	S2a	7	(1) Freeze-thaw cycles	1.01782	13.488	3.39205e-07
	5-chlorobenzotriazole	3.16421e+06	7.01267	S2a	7	(2) Fridge	1.01782	13.488	1.36332e-07
	5-chlorobenzotriazole	8.42633e+06	7.01647	S2a	7	(3) Room temperature	1.01782	13.488	3.56881e-07
	5-chlorobenzotriazole	1.01434e+07	7.01381	S2a	7	(4) Freezer	1.01782	13.488	4.28212e-07
	5-chlorobenzotriazole	207656	6.99694	S2b	7	(1) Freeze-thaw cycles	1.01782	13.488	9.38406e-09
	5-chlorobenzotriazole	149518	7.02379	S2b	7	(3) Room temperature	1.01782	13.488	6.79573e-09
	5-chlorobenzotriazole	403324	7.01657	S2b	7	(4) Freezer	1.01782	13.488	1.80157e-08
	5-chlorobenzotriazole	1.21104e+07	7.00495	S3a	7	(1) Freeze-thaw cycles	1.01782	13.488	5.09666e-07
	5-chlorobenzotriazole	1.40706e+07	7.01176	S3a	7	(2) Fridge	1.01782	13.488	5.90607e-07
	5-chlorobenzotriazole	1.45893e+07	7.02114	S3a	7	(3) Room temperature	1.01782	13.488	6.1199e-07
	5-chlorobenzotriazole	1.44077e+07	7.02862	S3a	7	(4) Freezer	1.01782	13.488	6.04506e-07
	5-chlorobenzotriazole	917595	7.01937	S3b	7	(1) Freeze-thaw cycles	1.01782	13.488	4.04015e-08
[truncated: 22,537 more rows]

## Sheet: Table S6b
	Table S6b. The degrading compounds in each matrix, concentration level and stability condition.
	Degraded compound	Kind of compound	Matrix	Concentration level	Stability condition
	Aspartame	Calibrant	HPLC water	High (Cal 2)	(1) Freeze-thaw cycles
	Chlormequat	Calibrant	HPLC water	High (Cal 2)	(1) Freeze-thaw cycles
	Nigericin H+	Calibrant	HPLC water	High (Cal 2)	(1) Freeze-thaw cycles
	Trichlorfon	Calibrant	HPLC water	High (Cal 2)	(1) Freeze-thaw cycles
	Aspartame	Calibrant	HPLC water	Low (Cal 5)	(1) Freeze-thaw cycles
	Histamine	Calibrant	HPLC water	Low (Cal 5)	(1) Freeze-thaw cycles
	L-alanine	Calibrant	HPLC water	Low (Cal 5)	(1) Freeze-thaw cycles
	Nigericin H+ (n.d.)	Calibrant	HPLC water	Low (Cal 5)	(1) Freeze-thaw cycles
	Trichlorfon	Calibrant	HPLC water	Low (Cal 5)	(1) Freeze-thaw cycles
	Dazomet	Suspect	HPLC water	High (S1a)	(1) Freeze-thaw cycles
	Chlorpyrifos	Suspect	HPLC water	Low (S1b)	(1) Freeze-thaw cycles
	Dazomet	Suspect	HPLC water	Low (S1b)	(1) Freeze-thaw cycles
	Melamine	Suspect	HPLC water	Low (S1b)	(1) Freeze-thaw cycles
	Simvastatin H+	Suspect	HPLC water	Low (S1b)	(1) Freeze-thaw cycles
	Simvastatin Na+	Suspect	HPLC water	Low (S1b)	(1) Freeze-thaw cycles
	Simvastatin NH4+	Suspect	HPLC water	Low (S1b)	(1) Freeze-thaw cycles
	Ampicillin	Suspect	Surface water	High (S3a)	(1) Freeze-thaw cycles
	Dazomet	Suspect	Surface water	High (S3a)	(1) Freeze-thaw cycles
	Omethoate	Suspect	Surface water	High (S3a)	(1) Freeze-thaw cycles
	Simvastatin H+	Suspect	Surface water	High (S3a)	(1) Freeze-thaw cycles
	Simvastatin Na+	Suspect	Surface water	High (S3a)	(1) Freeze-thaw cycles
	Simvastatin NH4+	Suspect	Surface water	High (S3a)	(1) Freeze-thaw cycles
	Ampicillin	Suspect	Surface water	Low (S3b)	(1) Freeze-thaw cycles
	Butylamine	Suspect	Surface water	Low (S3b)	(1) Freeze-thaw cycles
	Chlorpyrifos	Suspect	Surface water	Low (S3b)	(1) Freeze-thaw cycles
	Dazomet	Suspect	Surface water	Low (S3b)	(1) Freeze-thaw cycles
	Omethoate	Suspect	Surface water	Low (S3b)	(1) Freeze-thaw cycles
	Simvastatin H+ (n.d.)	Suspect	Surface water	Low (S3b)	(1) Freeze-thaw cycles
	Simvastatin Na+	Suspect	Surface water	Low (S3b)	(1) Freeze-thaw cycles
	Simvastatin NH4+	Suspect	Surface water	Low (S3b)	(1) Freeze-thaw cycles
	Ampicillin	Suspect	Tap water	High (S2a)	(1) Freeze-thaw cycles
	Chlorpyrifos	Suspect	Tap water	High (S2a)	(1) Freeze-thaw cycles
	Dazomet (n.d.)	Suspect	Tap water	High (S2a)	(1) Freeze-thaw cycles
	Omethoate	Suspect	Tap water	High (S2a)	(1) Freeze-thaw cycles
	Simvastatin H+	Suspect	Tap water	High (S2a)	(1) Freeze-thaw cycles
	Simvastatin Na+	Suspect	Tap water	High (S2a)	(1) Freeze-thaw cycles
	Simvastatin NH4+	Suspect	Tap water	High (S2a)	(1) Freeze-thaw cycles
	Ampicillin (n.d.)	Suspect	Tap water	Low (S2b)	(1) Freeze-thaw cycles
	Atrazine-desethyl-desisopropyl-2-hydroxy	Suspect	Tap water	Low (S2b)	(1) Freeze-thaw cycles
	Butylamine	Suspect	Tap water	Low (S2b)	(1) Freeze-thaw cycles
	Chlorpyrifos	Suspect	Tap water	Low (S2b)	(1) Freeze-thaw cycles
	Dazomet (n.d.)	Suspect	Tap water	Low (S2b)	(1) Freeze-thaw cycles
	Omethoate	Suspect	Tap water	Low (S2b)	(1) Freeze-thaw cycles
	Simvastatin H+	Suspect	Tap water	Low (S2b)	(1) Freeze-thaw cycles
	Simvastatin Na+	Suspect	Tap water	Low (S2b)	(1) Freeze-thaw cycles
	Simvastatin NH4+	Suspect	Tap water	Low (S2b)	(1) Freeze-thaw cycles
	Aspartame	Calibrant	HPLC water	High (Cal 2)	(2) Fridge (4 °C)
	Avermectin B1a H+	Calibrant	HPLC water	High (Cal 2)	(2) Fridge (4 °C)
	Avermectin B1a NH4+	Calibrant	HPLC water	High (Cal 2)	(2) Fridge (4 °C)
	Emamectin B1a	Calibrant	HPLC water	High (Cal 2)	(2) Fridge (4 °C)
	Ivermectin B1a NH4+	Calibrant	HPLC water	High (Cal 2)	(2) Fridge (4 °C)
	Nigericin H+	Calibrant	HPLC water	High (Cal 2)	(2) Fridge (4 °C)
	Octocrylene	Calibrant	HPLC water	High (Cal 2)	(2) Fridge (4 °C)
	Rifaximin	Calibrant	HPLC water	High (Cal 2)	(2) Fridge (4 °C)
	Trichlorfon	Calibrant	HPLC water	High (Cal 2)	(2) Fridge (4 °C)
	Avermectin B1a H+ (n.d.)	Calibrant	HPLC water	Low (Cal 5)	(2) Fridge (4 °C)
	Avermectin B1a NH4+	Calibrant	HPLC water	Low (Cal 5)	(2) Fridge (4 °C)
	Emamectin B1a	Calibrant	HPLC water	Low (Cal 5)	(2) Fridge (4 °C)
	Histamine	Calibrant	HPLC water	Low (Cal 5)	(2) Fridge (4 °C)
	Ivermectin B1a NH4+	Calibrant	HPLC water	Low (Cal 5)	(2) Fridge (4 °C)
	L-alanine	Calibrant	HPLC water	Low (Cal 5)	(2) Fridge (4 °C)
	Nigericin H+ (n.d.)	Calibrant	HPLC water	Low (Cal 5)	(2) Fridge (4 °C)
	Nigericin NH4+	Calibrant	HPLC water	Low (Cal 5)	(2) Fridge (4 °C)
	Octocrylene (n.d.)	Calibrant	HPLC water	Low (Cal 5)	(2) Fridge (4 °C)
	Rifaximin	Calibrant	HPLC water	Low (Cal 5)	(2) Fridge (4 °C)
	Spinosad A	Calibrant	HPLC water	Low (Cal 5)	(2) Fridge (4 °C)
	Dazomet	Suspect	HPLC water	High (S1a)	(2) Fridge (4 °C)
	Atrazine-desisopropyl-2-hydroxy	Suspect	HPLC water	Low (S1b)	(2) Fridge (4 °C)
	Dazomet	Suspect	HPLC water	Low (S1b)	(2) Fridge (4 °C)
	Reserpine	Suspect	HPLC water	Low (S1b)	(2) Fridge (4 °C)
	Simvastatin H+	Suspect	HPLC water	Low (S1b)	(2) Fridge (4 °C)
	Simvastatin Na+	Suspect	HPLC water	Low (S1b)	(2) Fridge (4 °C)
	Simvastatin NH4+	Suspect	HPLC water	Low (S1b)	(2) Fridge (4 °C)
	Dazomet	Suspect	Surface water	High (S3a)	(2) Fridge (4 °C)
	Simvastatin H+	Suspect	Surface water	High (S3a)	(2) Fridge (4 °C)
	Simvastatin Na+	Suspect	Surface water	High (S3a)	(2) Fridge (4 °C)
	Simvastatin NH4+	Suspect	Surface water	High (S3a)	(2) Fridge (4 °C)
	Atrazine-desisopropyl-2-hydroxy	Suspect	Surface water	Low (S3b)	(2) Fridge (4 °C)
	Butylamine	Suspect	Surface water	Low (S3b)	(2) Fridge (4 °C)
	Chlorpyrifos	Suspect	Surface water	Low (S3b)	(2) Fridge (4 °C)
	Dazomet	Suspect	Surface water	Low (S3b)	(2) Fridge (4 °C)
	Simvastatin H+	Suspect	Surface water	Low (S3b)	(2) Fridge (4 °C)
	Simvastatin Na+	Suspect	Surface water	Low (S3b)	(2) Fridge (4 °C)
	Simvastatin NH4+	Suspect	Surface water	Low (S3b)	(2) Fridge (4 °C)
	Ampicillin (n.d.)	Suspect	Tap water	High (S2a)	(2) Fridge (4 °C)
	Chlorpyrifos	Suspect	Tap water	High (S2a)	(2) Fridge (4 °C)
	Clotrimazole	Suspect	Tap water	High (S2a)	(2) Fridge (4 °C)
	Dazomet (n.d.)	Suspect	Tap water	High (S2a)	(2) Fridge (4 °C)
	Simvastatin H+	Suspect	Tap water	High (S2a)	(2) Fridge (4 °C)
	Simvastatin Na+	Suspect	Tap water	High (S2a)	(2) Fridge (4 °C)
	Simvastatin NH4+	Suspect	Tap water	High (S2a)	(2) Fridge (4 °C)
	Sudan I	Suspect	Tap water	High (S2a)	(2) Fridge (4 °C)
	Ampicillin (n.d.)	Suspect	Tap water	Low (S2b)	(2) Fridge (4 °C)
	Chlorpyrifos (n.d.)	Suspect	Tap water	Low (S2b)	(2) Fridge (4 °C)
	Clotrimazole	Suspect	Tap water	Low (S2b)	(2) Fridge (4 °C)
	Dazomet (n.d.)	Suspect	Tap water	Low (S2b)	(2) Fridge (4 °C)
	Ketoconazole	Suspect	Tap water	Low (S2b)	(2) Fridge (4 °C)
	Simvastatin H+	Suspect	Tap water	Low (S2b)	(2) Fridge (4 °C)
	Simvastatin Na+	Suspect	Tap water	Low (S2b)	(2) Fridge (4 °C)
	Simvastatin NH4+	Suspect	Tap water	Low (S2b)	(2) Fridge (4 °C)
	Sudan I	Suspect	Tap water	Low (S2b)	(2) Fridge (4 °C)
	Aspartame	Calibrant	HPLC water	High (Cal 2)	(3) Room temperature (20 - 25 °C)
	Avermectin B1a H+	Calibrant	HPLC water	High (Cal 2)	(3) Room temperature (20 - 25 °C)
	Avermectin B1a NH4+	Calibrant	HPLC water	High (Cal 2)	(3) Room temperature (20 - 25 °C)
	Cefoperazone	Calibrant	HPLC water	High (Cal 2)	(3) Room temperature (20 - 25 °C)
	Dichlorvos	Calibrant	HPLC water	High (Cal 2)	(3) Room temperature (20 - 25 °C)
	Diphenyl phthalate	Calibrant	HPLC water	High (Cal 2)	(3) Room temperature (20 - 25 °C)
	Emamectin B1a	Calibrant	HPLC water	High (Cal 2)	(3) Room temperature (20 - 25 °C)
	Ivermectin B1a NH4+	Calibrant	HPLC water	High (Cal 2)	(3) Room temperature (20 - 25 °C)
	Nigericin H+	Calibrant	HPLC water	High (Cal 2)	(3) Room temperature (20 - 25 °C)
	Octocrylene	Calibrant	HPLC water	High (Cal 2)	(3) Room temperature (20 - 25 °C)
	Rifaximin	Calibrant	HPLC water	High (Cal 2)	(3) Room temperature (20 - 25 °C)
	TCMTB	Calibrant	HPLC water	High (Cal 2)	(3) Room temperature (20 - 25 °C)
	Trichlorfon (n.d.)	Calibrant	HPLC water	High (Cal 2)	(3) Room temperature (20 - 25 °C)
	Aspartame	Calibrant	HPLC water	Low (Cal 5)	(3) Room temperature (20 - 25 °C)
	Avermectin B1a H+ (n.d.)	Calibrant	HPLC water	Low (Cal 5)	(3) Room temperature (20 - 25 °C)
	Avermectin B1a NH4+	Calibrant	HPLC water	Low (Cal 5)	(3) Room temperature (20 - 25 °C)
	Cefoperazone	Calibrant	HPLC water	Low (Cal 5)	(3) Room temperature (20 - 25 °C)
	Dichlorvos	Calibrant	HPLC water	Low (Cal 5)	(3) Room temperature (20 - 25 °C)
	Dimethyl phthalate	Calibrant	HPLC water	Low (Cal 5)	(3) Room temperature (20 - 25 °C)
	Diphenyl phthalate	Calibrant	HPLC water	Low (Cal 5)	(3) Room temperature (20 - 25 °C)
	Emamectin B1a	Calibrant	HPLC water	Low (Cal 5)	(3) Room temperature (20 - 25 °C)
	Histamine	Calibrant	HPLC water	Low (Cal 5)	(3) Room temperature (20 - 25 °C)
	Ivermectin B1a NH4+	Calibrant	HPLC water	Low (Cal 5)	(3) Room temperature (20 - 25 °C)
	L-alanine	Calibrant	HPLC water	Low (Cal 5)	(3) Room temperature (20 - 25 °C)
	Nigericin H+ (n.d.)	Calibrant	HPLC water	Low (Cal 5)	(3) Room temperature (20 - 25 °C)
	Nigericin NH4+	Calibrant	HPLC water	Low (Cal 5)	(3) Room temperature (20 - 25 °C)
	Octocrylene (n.d.)	Calibrant	HPLC water	Low (Cal 5)	(3) Room temperature (20 - 25 °C)
	Rifaximin	Calibrant	HPLC water	Low (Cal 5)	(3) Room temperature (20 - 25 °C)
	Spinosad A	Calibrant	HPLC water	Low (Cal 5)	(3) Room temperature (20 - 25 °C)
	TCMTB	Calibrant	HPLC water	Low (Cal 5)	(3) Room temperature (20 - 25 °C)
	Trichlorfon (n.d.)	Calibrant	HPLC water	Low (Cal 5)	(3) Room temperature (20 - 25 °C)
	Chlorpyrifos	Suspect	HPLC water	High (S1a)	(3) Room temperature (20 - 25 °C)
	Dazomet (n.d.)	Suspect	HPLC water	High (S1a)	(3) Room temperature (20 - 25 °C)
	Simvastatin H+	Suspect	HPLC water	High (S1a)	(3) Room temperature (20 - 25 °C)
	Simvastatin Na+	Suspect	HPLC water	High (S1a)	(3) Room temperature (20 - 25 °C)
	Simvastatin NH4+	Suspect	HPLC water	High (S1a)	(3) Room temperature (20 - 25 °C)
	Ampicillin	Suspect	HPLC water	Low (S1b)	(3) Room temperature (20 - 25 °C)
	Atrazine-desisopropyl-2-hydroxy	Suspect	HPLC water	Low (S1b)	(3) Room temperature (20 - 25 °C)
	Chlorpyrifos	Suspect	HPLC water	Low (S1b)	(3) Room temperature (20 - 25 °C)
	Dazomet (n.d.)	Suspect	HPLC water	Low (S1b)	(3) Room temperature (20 - 25 °C)
	Methidathion	Suspect	HPLC water	Low (S1b)	(3) Room temperature (20 - 25 °C)
	Omethoate	Suspect	HPLC water	Low (S1b)	(3) Room temperature (20 - 25 °C)
	Reserpine	Suspect	HPLC water	Low (S1b)	(3) Room temperature (20 - 25 °C)
	Simvastatin H+ (n.d.)	Suspect	HPLC water	Low (S1b)	(3) Room temperature (20 - 25 °C)
	Simvastatin Na+ (n.d.)	Suspect	HPLC water	Low (S1b)	(3) Room temperature (20 - 25 °C)
	Simvastatin NH4+ (n.d.)	Suspect	HPLC water	Low (S1b)	(3) Room temperature (20 - 25 °C)
	Acephate	Suspect	Surface water	High (S3a)	(3) Room temperature (20 - 25 °C)
	Adenosine	Suspect	Surface water	High (S3a)	(3) Room temperature (20 - 25 °C)
	Ampicillin	Suspect	Surface water	High (S3a)	(3) Room temperature (20 - 25 °C)
	Chlorpyrifos	Suspect	Surface water	High (S3a)	(3) Room temperature (20 - 25 °C)
	Dazomet (n.d.)	Suspect	Surface water	High (S3a)	(3) Room temperature (20 - 25 °C)
	Methidathion	Suspect	Surface water	High (S3a)	(3) Room temperature (20 - 25 °C)
	Omethoate	Suspect	Surface water	High (S3a)	(3) Room temperature (20 - 25 °C)
	Reserpine	Suspect	Surface water	High (S3a)	(3) Room temperature (20 - 25 °C)
	Simvastatin H+	Suspect	Surface water	High (S3a)	(3) Room temperature (20 - 25 °C)
	Simvastatin Na+	Suspect	Surface water	High (S3a)	(3) Room temperature (20 - 25 °C)
	Simvastatin NH4+	Suspect	Surface water	High (S3a)	(3) Room temperature (20 - 25 °C)
	Acephate	Suspect	Surface water	Low (S3b)	(3) Room temperature (20 - 25 °C)
	Adenosine	Suspect	Surface water	Low (S3b)	(3) Room temperature (20 - 25 °C)
	Ampicillin	Suspect	Surface water	Low (S3b)	(3) Room temperature (20 - 25 °C)
	Butylamine	Suspect	Surface water	Low (S3b)	(3) Room temperature (20 - 25 °C)
	Chlorpyrifos	Suspect	Surface water	Low (S3b)	(3) Room temperature (20 - 25 °C)
	Dazomet (n.d.)	Suspect	Surface water	Low (S3b)	(3) Room temperature (20 - 25 °C)
	Methidathion	Suspect	Surface water	Low (S3b)	(3) Room temperature (20 - 25 °C)
	Omethoate	Suspect	Surface water	Low (S3b)	(3) Room temperature (20 - 25 °C)
	Reserpine	Suspect	Surface water	Low (S3b)	(3) Room temperature (20 - 25 °C)
	Simvastatin H+ (n.d.)	Suspect	Surface water	Low (S3b)	(3) Room temperature (20 - 25 °C)
	Simvastatin Na+ (n.d.)	Suspect	Surface water	Low (S3b)	(3) Room temperature (20 - 25 °C)
	Simvastatin NH4+ (n.d.)	Suspect	Surface water	Low (S3b)	(3) Room temperature (20 - 25 °C)
	Acephate	Suspect	Tap water	High (S2a)	(3) Room temperature (20 - 25 °C)
	Ampicillin (n.d.)	Suspect	Tap water	High (S2a)	(3) Room temperature (20 - 25 °C)
	Chlorpyrifos	Suspect	Tap water	High (S2a)	(3) Room temperature (20 - 25 °C)
	Dazomet (n.d.)	Suspect	Tap water	High (S2a)	(3) Room temperature (20 - 25 °C)
	Methidathion	Suspect	Tap water	High (S2a)	(3) Room temperature (20 - 25 °C)
	Omethoate	Suspect	Tap water	High (S2a)	(3) Room temperature (20 - 25 °C)
	Reserpine	Suspect	Tap water	High (S2a)	(3) Room temperature (20 - 25 °C)
	Simvastatin H+	Suspect	Tap water	High (S2a)	(3) Room temperature (20 - 25 °C)
	Simvastatin Na+	Suspect	Tap water	High (S2a)	(3) Room temperature (20 - 25 °C)
	Simvastatin NH4+	Suspect	Tap water	High (S2a)	(3) Room temperature (20 - 25 °C)
	Sudan I	Suspect	Tap water	High (S2a)	(3) Room temperature (20 - 25 °C)
	5-chlorobenzotriazole	Suspect	Tap water	Low (S2b)	(3) Room temperature (20 - 25 °C)
	5-methyl-1H-benzotriazole	Suspect	Tap water	Low (S2b)	(3) Room temperature (20 - 25 °C)
	Ampicillin (n.d.)	Suspect	Tap water	Low (S2b)	(3) Room temperature (20 - 25 °C)
	Atrazine-desisopropyl-2-hydroxy	Suspect	Tap water	Low (S2b)	(3) Room temperature (20 - 25 °C)
	Chlorpyrifos (n.d.)	Suspect	Tap water	Low (S2b)	(3) Room temperature (20 - 25 °C)
	Clotrimazole	Suspect	Tap water	Low (S2b)	(3) Room temperature (20 - 25 °C)
	Dazomet (n.d.)	Suspect	Tap water	Low (S2b)	(3) Room temperature (20 - 25 °C)
	Ketoconazole	Suspect	Tap water	Low (S2b)	(3) Room temperature (20 - 25 °C)
	Methidathion	Suspect	Tap water	Low (S2b)	(3) Room temperature (20 - 25 °C)
	Omethoate	Suspect	Tap water	Low (S2b)	(3) Room temperature (20 - 25 °C)
	Reserpine	Suspect	Tap water	Low (S2b)	(3) Room temperature (20 - 25 °C)
	Simvastatin H+ (n.d.)	Suspect	Tap water	Low (S2b)	(3) Room temperature (20 - 25 °C)
	Simvastatin Na+ (n.d.)	Suspect	Tap water	Low (S2b)	(3) Room temperature (20 - 25 °C)
	Simvastatin NH4+ (n.d.)	Suspect	Tap water	Low (S2b)	(3) Room temperature (20 - 25 °C)
	Sudan I	Suspect	Tap water	Low (S2b)	(3) Room temperature (20 - 25 °C)
	Histamine	Calibrant	HPLC water	Low (Cal 5)	(4) Freezer (-20 °C)
	Dazomet	Suspect	HPLC water	Low (S1b)	(4) Freezer (-20 °C)
	Simvastatin H+	Suspect	Surface water	High (S3a)	(4) Freezer (-20 °C)
	Simvastatin Na+	Suspect	Surface water	High (S3a)	(4) Freezer (-20 °C)
	Simvastatin NH4+	Suspect	Surface water	High (S3a)	(4) Freezer (-20 °C)
	Dazomet	Suspect	Surface water	Low (S3b)	(4) Freezer (-20 °C)
	Simvastatin H+	Suspect	Surface water	Low (S3b)	(4) Freezer (-20 °C)
	Simvastatin Na+	Suspect	Surface water	Low (S3b)	(4) Freezer (-20 °C)
	Simvastatin NH4+	Suspect	Surface water	Low (S3b)	(4) Freezer (-20 °C)
	Ampicillin	Suspect	Tap water	High (S2a)	(4) Freezer (-20 °C)
	Dazomet (n.d.)	Suspect	Tap water	High (S2a)	(4) Freezer (-20 °C)
	Simvastatin H+	Suspect	Tap water	High (S2a)	(4) Freezer (-20 °C)
	Simvastatin Na+	Suspect	Tap water	High (S2a)	(4) Freezer (-20 °C)
	Simvastatin NH4+	Suspect	Tap water	High (S2a)	(4) Freezer (-20 °C)
	Ampicillin (n.d.)	Suspect	Tap water	Low (S2b)	(4) Freezer (-20 °C)
	Dazomet (n.d.)	Suspect	Tap water	Low (S2b)	(4) Freezer (-20 °C)
	Simvastatin H+	Suspect	Tap water	Low (S2b)	(4) Freezer (-20 °C)
	Simvastatin Na+	Suspect	Tap water	Low (S2b)	(4) Freezer (-20 °C)
	Simvastatin NH4+	Suspect	Tap water	Low (S2b)	(4) Freezer (-20 °C)

[truncated: 25 more sheets: Table S7a, Table S7b, Table S8a, Table S8b, Table S8c, Table S9a, Table S9b, Table S9c, Table S10a, Table S10b, Table S10c, Table S10d, Table S10e, Table S10f, Table S10g, Table S10h, Table S11a, Table S11b, Table S11c, Table S11d …]
