# Supplementary material for: Quantification Approaches in Non-Target LC/ESI/HRMS Analysis: An Interlaboratory Comparison
Source: Anal Chem. 2024 Oct 1;96(41):16215–26. doi: 10.1021/acs.analchem.4c02902 (PMC11483430; doi:10.1021/acs.analchem.4c02902)
Supplement: Supplementary file 2 — ac4c02902_si_002.xlsx [file ac4c02902_si_002.xlsx]

## Sheet: Title page
	Supporting Information
	Evaluation of Quantitative Approaches in Non-Target LC/ESI/HRMS Analysis
	Louise Malm1, Jaanus Liigand2, Reza Aalizadeh3,4, Nikiforos Alygizakis3,5, Kelsey Ng5,6, Emil Egede Frøkjær7, Mulatu Yohannes Nanusha7, Martin Hansen7, Merle Plassmann8, Stefan Bieber9, Thomas Letzel9, Lydia Balest10, Pier Paolo Abis10, Michele Mazzetti11, Barbara Kasprzyk-Hordern12,13, Nicola Ceolotto12,13, Sangeeta Kumari14, Stephan Hann14, Sven Kochmann14, Teresa Steininger-Mairinger14, Corali…
	1Department of Materials and Environmental Chemistry, Stockholm University, Svante Arrhenius väg 16, 11418 Stockholm, Sweden; 2Quantem Analytics, 51008 Tartu, Estonia; 3Laboratory of Analytical Chemistry, Department of Chemistry, National and Kapodistrian University of Athens, Panepis-timiopolis Zografou, 15771, Athens, Greece; 4Department of Environmental Health Sciences, Yale School of Public H…

## Sheet: Instrumental settings
LC settings
Instrument	Aqueous mobile phase (A)	Organic mobile phase (B)	pH of aqueous mobile phase	Flow rate (mL/min)	Sampler temperature (°C)	Column oven temperature (°C)	Injection volume (μL)
Column information
Brand	Stationary phase	Dimensions (mm)	Particle size
Gradient program
Time (min)	% A	% B
0
MS settings
MS instrument	Scan range(s) (m/z)	Microscans	Resolution	AGC target	Maximum IT	Spectrum data acquirement
						Centroid
ESI parameters
Polarity	Sheath gas flow rate (AU)	Aux gas flow rate (AU)	Sweep gas flow rate (AU)	Spray voltage (kV)	Spray current (μA)	Capillary temperature (°C)	S-lens RF-level (%)	Aux gas heater temperature (°C)
Sample information
Date of sample arrival	Date of analysis	State of sample upon arrival
		eg. frozen or thawed

## Sheet: Calibration compounds
														Replicate 1						Replicate 2						Replicate 3						Average
Compound name	Ion type	Molecular formula	Exact mass	Ion mass	Cas number	InChI	Standardised canonical SMILES	Concentration Cal 1 (M)	Concentration Cal 2 (M)	Concentration Cal 3 (M)	Concentration Cal 4 (M)	Concentration Cal 5 (M)	Concentration Cal 6 (M)	Signal Cal 1	Signal Cal 2	Signal Cal 3	Signal Cal 4	Signal Cal 5	Signal Cal 6	Signal Cal 1	Signal Cal 2	Signal Cal 3	Signal Cal 4	Signal Cal 5	Signal Cal 6	Signal Cal 1	Signal Cal 2	Signal Cal 3	Signal Cal 4	Signal Cal 5	Signal Cal 6	Signal Cal 1	Signal Cal 2	Signal Cal 3	Signal Cal 4	Signal Cal 5	Signal Cal 6	Retention time (min)	Response factor	Molecular weight (g/mol)
Amitrole	M+H+	C2H4N4	84.0436	85.05087262	61-82-5	InChI=1S/C2H4N4/c3-2-4-1-5-6-2/h1H,(H3,3,4,5,6)	C1=NC(=N)NN1	6.24915e-06	2.58382e-06	1.33989e-06	7.78e-07	2.35e-07	2.02e-08																			0	0	0	0	0	0		0	84.08
Aspartame	M+H+	C14H18N2O5	294.122	295.1288481	22839-47-0	InChI=1S/C14H18N2O5/c1-21-14(20)11(7-9-5-3-2-4-6-9)16-13(19)10(15)8-12(17)18/h2-6,10-11H,7-8,15H2,1H3,(H,16,19)(H,17,18)	COC(=O)C(CC1=CC=CC=C1)N=C(C(CC(=O)O)N)O	1.72439e-06	7.04e-07	3.58e-07	2.13e-07	7.22e-08	7.59e-09																			0	0	0	0	0	0		0	294.303
Atrazine	M+H+	C8H14ClN5	215.093	216.1010497	1912-24-9	InChI=1S/C8H14ClN5/c1-4-10-7-12-6(9)13-8(14-7)11-5(2)3/h5H,4H2,1-3H3,(H2,10,11,12,13,14)	CCN=C1N=C(Cl)NC(=NC(C)C)N1	1.93318e-06	8.29e-07	4.24e-07	2.48e-07	8.51e-08	8.73e-09																			0	0	0	0	0	0		0	215.683
Avermectin B1a H	M+H+	C48H72O14	872.492	873.4994834	65195-55-3	InChI=1S/C48H72O14/c1-11-25(2)43-28(5)17-18-47(62-43)23-34-20-33(61-47)16-15-27(4)42(26(3)13-12-14-32-24-55-45-40(49)29(6)19-35(46(51)58-34)48(32,45)52)59-39-22-37(54-10)44(31(8)57-39)60-38-21-36(53-9)41(50)30(7)56-38/h12-15,17-19,25-26,28,30-31,33-45,49-50,52H,11,16,20-24H2,1-10H3	CCC(C)C1C(C)C=CC2(CC3CC(CC=C(C)C(C(C)C=CC=C4COC5C(C(=CC(C(=O)O3)C45O)C)O)OC6CC(C(C(C)O6)OC7CC(C(C(C)O7)O)OC)OC)O2)O1	1.35e-07	7.02e-08	4.78e-08	2.77e-08	1.17e-08	3.82e-09																			0	0	0	0	0	0		0	873.077
Avermectin B1a NH4	M+NH4+	C48H72O14	872.492	890.5260325	65195-55-3	InChI=1S/C48H72O14/c1-11-25(2)43-28(5)17-18-47(62-43)23-34-20-33(61-47)16-15-27(4)42(26(3)13-12-14-32-24-55-45-40(49)29(6)19-35(46(51)58-34)48(32,45)52)59-39-22-37(54-10)44(31(8)57-39)60-38-21-36(53-9)41(50)30(7)56-38/h12-15,17-19,25-26,28,30-31,33-45,49-50,52H,11,16,20-24H2,1-10H3	CCC(C)C1C(C)C=CC2(CC3CC(CC=C(C)C(C(C)C=CC=C4COC5C(C(=CC(C(=O)O3)C45O)C)O)OC6CC(C(C(C)O6)OC7CC(C(C(C)O7)O)OC)OC)O2)O1	1.35e-07	7.02e-08	4.78e-08	2.77e-08	1.17e-08	3.82e-09																			0	0	0	0	0	0		0	873.077
Benzotriazole	M+H+	C6H5N3	119.048	120.0556236	95-14-7	InChI=1S/C6H5N3/c1-2-4-6-5(3-1)7-9-8-6/h1-4H,(H,7,8,9)	C1=CC=C2C(=C1)N=NN2	3.89894e-06	1.64558e-06	8.47e-07	5.02e-07	1.6e-07	1.62e-08																			0	0	0	0	0	0		0	119.124
Butocarboxim H	M+H+	C7H14N2O2S	190.078	191.0848749	34681-10-2	InChI=1S/C7H14N2O2S/c1-5(6(2)12-4)9-11-7(10)8-3/h6H,1-4H3,(H,8,10)/b9-5-	C/C(=N/OC(=NC)O)/C(C)SC	1.97817e-06	1e-06	5.01e-07	2.92e-07	8.97e-08	2.56455e-08																			0	0	0	0	0	0		0	190.263
Butocarboxim NH4	M+NH4+	C7H14N2O2S	190.078	208.111424	34681-10-2	InChI=1S/C7H14N2O2S/c1-5(6(2)12-4)9-11-7(10)8-3/h6H,1-4H3,(H,8,10)/b9-5-	C/C(=N/OC(=NC)O)/C(C)SC	1.97817e-06	1e-06	5.01e-07	2.92e-07	8.97e-08	2.56455e-08																			0	0	0	0	0	0		0	190.263
Caffeine	M+H+	C8H10N4O2	194.08	195.0876521	58-08-2	InChI=1S/C8H10N4O2/c1-10-4-9-6-5(10)7(13)12(3)8(14)11(6)2/h4H,1-3H3	CN1C=NC2=C1C(=O)N(C)C(=O)N2C	3.05718e-06	1.24095e-06	5.79e-07	3.34e-07	1.02e-07	1.09e-08																			0	0	0	0	0	0		0	194.191
Carbamazepine	M+H+	C15H12N2O	236.095	237.1022395	298-46-4	InChI=1S/C15H12N2O/c16-15(18)17-13-7-3-1-5-11(13)9-10-12-6-2-4-8-14(12)17/h1-10H,(H2,16,18)	C1=CC=C2C(=C1)C=CC3=CC=CC=C3N2C(=N)O	1.67344e-06	7.96e-07	4.2e-07	2.59e-07	9.22e-08	7.64e-09																			0	0	0	0	0	0		0	236.269
Cefoperazone	M+H+	C25H27N9O8S2	645.142	646.1496768	62893-19-0	InChI=1S/C25H27N9O8S2/c1-3-32-8-9-33(21(39)20(32)38)24(42)27-15(12-4-6-14(35)7-5-12)18(36)26-16-19(37)34-17(23(40)41)13(10-43-22(16)34)11-44-25-28-29-30-31(25)2/h4-7,15-16,22,35H,3,8-11H2,1-2H3,(H,26,36)(H,27,42)(H,40,41)	CCN1CCN(C(=O)C1=O)C(=NC(C2=CC=C(C=C2)O)C(=NC3C(=O)N4C(=C(CSC34)CSC5=NN=NN5C)C(=O)O)O)O	5.41e-07	2.25e-07	1.16e-07	6.66e-08	2.45e-08	3.26e-09																			0	0	0	0	0	0		0	645.667
Chlormequat	M+	C5H13ClN+	122.074	122.0731036	7003-89-6	InChI=1S/C5H13ClN/c1-7(2,3)5-4-6/h4-5H2,1-3H3/q+1	C[N+](C)(C)CCCl	1.86541e-06	1.10729e-06	6.51e-07	4.3e-07	1.51e-07	1.89e-08																			0	0	0	0	0	0		0	122.616
Chlorothiazide	M+H+	C7H6ClN3O4S2	294.949	295.9561013	38083-17-9	InChI=1S/C7H6ClN3O4S2/c8-4-1-5-7(2-6(4)16(9,12)13)17(14,15)11-3-10-5/h1-3H,(H,10,11)(H2,9,12,13)	C1=C(C(=CC2=C1N=CNS2(=O)=O)S(=O)(=O)N)Cl	1.53097e-06	6.6e-07	3.46e-07	1.99e-07	6.9e-08	9.18e-09																			0	0	0	0	0	0		0	295.723
Clarithromycin H	M+H+	C38H69NO13	747.477	748.4841677	81103-11-9	InChI=1S/C38H69NO13/c1-15-26-38(10,45)31(42)21(4)28(40)19(2)17-37(9,47-14)33(52-35-29(41)25(39(11)12)16-20(3)48-35)22(5)30(23(6)34(44)50-26)51-27-18-36(8,46-13)32(43)24(7)49-27/h19-27,29-33,35,41-43,45H,15-18H2,1-14H3	CCC1C(C)(C(C(C)C(=O)C(C)CC(C)(C(C(C)C(C(C)C(=O)O1)OC2CC(C)(C(C(C)O2)O)OC)OC3C(C(CC(C)O3)N(C)C)O)OC)O)O	5.08e-07	2.5e-07	1.34e-07	7.98e-08	2.48e-08	2.79e-09																			0	0	0	0	0	0		0	747.953
Clarithromycin Na+	M+Na+	C38H69NO13	747.477	770.4661124	81103-11-9	InChI=1S/C38H69NO13/c1-15-26-38(10,45)31(42)21(4)28(40)19(2)17-37(9,47-14)33(52-35-29(41)25(39(11)12)16-20(3)48-35)22(5)30(23(6)34(44)50-26)51-27-18-36(8,46-13)32(43)24(7)49-27/h19-27,29-33,35,41-43,45H,15-18H2,1-14H3	CCC1C(C)(C(C(C)C(=O)C(C)CC(C)(C(C(C)C(C(C)C(=O)O1)OC2CC(C)(C(C(C)O2)O)OC)OC3C(C(CC(C)O3)N(C)C)O)OC)O)O	5.08e-07	2.5e-07	1.34e-07	7.98e-08	2.48e-08	2.79e-09																			0	0	0	0	0	0		0	747.953
Dichlorvos	M+H+	C4H7Cl2O4P	219.946	220.9531771	62-73-7	InChI=1S/C4H7Cl2O4P/c1-8-11(7,9-2)10-3-4(5)6/h3H,1-2H3	COP(=O)(OC)OC=C(Cl)Cl	2.17637e-06	8.8e-07	4.38e-07	2.72e-07	8.53e-08	7.13e-09																			0	0	0	0	0	0		0	220.976
Dimethyl phthalate	M+H-CH4O+	C10H10O4	194.058	163.0389705	131-11-3	InChI=1S/C10H10O4/c1-13-9(11)7-5-3-4-6-8(7)10(12)14-2/h3-6H,1-2H3	COC(=O)C1=CC=CC=C1C(=O)OC	2.30512e-06	9.63e-07	5.04e-07	3.09e-07	8.73e-08	1e-08																			0	0	0	0	0	0		0	194.184
Dimethyl phthalate H	M+H+	C10H10O4	194.058	195.0651853	131-11-3	InChI=1S/C10H10O4/c1-13-9(11)7-5-3-4-6-8(7)10(12)14-2/h3-6H,1-2H3	COC(=O)C1=CC=CC=C1C(=O)OC	2.30512e-06	9.63e-07	5.04e-07	3.09e-07	8.73e-08	1e-08																			0	0	0	0	0	0		0	194.184
Diphenyl phthalate	M+H-C6H6O+	C20H14O4	318.089	225.0546206	84-62-8	InChI=1S/C20H14O4/c21-19(23-15-9-3-1-4-10-15)17-13-7-8-14-18(17)20(22)24-16-11-5-2-6-12-16/h1-14H	C1=CC=C(C=C1)OC(=O)C2=CC=CC=C2C(=O)OC3=CC=CC=C3	1.3446e-06	6.44e-07	3.82e-07	2.07e-07	7.88e-08	1.07e-08																			0	0	0	0	0	0		0	318.323
Diphenyl phthalate H	M+H+	C20H14O4	318.089	319.0964854	84-62-8	InChI=1S/C20H14O4/c21-19(23-15-9-3-1-4-10-15)17-13-7-8-14-18(17)20(22)24-16-11-5-2-6-12-16/h1-14H	C1=CC=C(C=C1)OC(=O)C2=CC=CC=C2C(=O)OC3=CC=CC=C3	1.3446e-06	6.44e-07	3.82e-07	2.07e-07	7.88e-08	1.07e-08																			0	0	0	0	0	0		0	318.323
Efavirenz	M+H+	C14H9ClF3NO2	315.027	316.0346673	154598-52-4	InChI=1S/C14H9ClF3NO2/c15-9-3-4-11-10(7-9)13(14(16,17)18,21-12(20)19-11)6-5-8-1-2-8/h3-4,7-8H,1-2H2,(H,19,20)	C1CC1C#CC2(C3=CC(=CC=C3N=C(O)O2)Cl)C(F)(F)F	1.32512e-06	5.86e-07	3.13e-07	1.67e-07	7.13e-08	8.49e-09																			0	0	0	0	0	0		0	315.675
Emamectin B1a	M+H+	C49H75NO13	885.524	886.5311179	119791-41-2	InChI=1S/C49H75NO13/c1-12-26(2)44-29(5)18-19-48(63-44)24-35-21-34(62-48)17-16-28(4)43(27(3)14-13-15-33-25-56-46-42(51)30(6)20-36(47(52)59-35)49(33,46)53)60-40-23-38(55-11)45(32(8)58-40)61-39-22-37(54-10)41(50-9)31(7)57-39/h13-16,18-20,26-27,29,31-32,34-46,50-51,53H,12,17,21-25H2,1-11H3	CCC(C)C1C(C)C=CC2(CC3CC(CC=C(C)C(C(C)C=CC=C4COC5C(C(=CC(C(=O)O3)C45O)C)O)OC6CC(C(C(C)O6)OC7CC(C(C(C)O7)NC)OC)OC)O2)O1	2.04e-07	9.73e-08	4.87e-08	2.35e-08	7.05e-09	1.49e-09																			0	0	0	0	0	0		0	886.119
Guanylurea	M+H+	C2H6N4O	102.054	103.0614373	141-83-3	InChI=1S/C2H6N4O/c3-1(4)6-2(5)7/h(H6,3,4,5,6,7)	C(=N)(N)NC(=N)O	2.50471e-06	1.09e-06	6.4e-07	3.64e-07	9.44e-08	4.7e-09																			0	0	0	0	0	0		0	102.095
Haloperidol	M+H+	C21H23ClFNO2	375.14	376.1474113	52-86-8	InChI=1S/C21H23ClFNO2/c22-18-7-5-17(6-8-18)21(26)11-14-24(15-12-21)13-1-2-20(25)16-3-9-19(23)10-4-16/h3-10,26H,1-2,11-15H2	C(CC(=O)C1=CC=C(C=C1)F)CN2CCC(CC2)(C3=CC=C(C=C3)Cl)O	5.96e-07	2.9e-07	1.49e-07	8.94e-08	2.62e-08	2.2e-09																			0	0	0	0	0	0		0	375.864
Histamine	M+H+	C5H9N3	111.08	112.0869238	51-45-6	InChI=1S/C5H9N3/c6-2-1-5-3-7-4-8-5/h3-4H,1-2,6H2,(H,7,8)	C(CN)C1=CN=CN1	5.59389e-06	1.40066e-06	4.09e-07	2.93e-07	5.92e-08	3.97e-09																			0	0	0	0	0	0		0	111.145
Imazalil	M+H+	C14H14Cl2N2O	296.048	297.055595	35554-44-0	InChI=1S/C14H14Cl2N2O/c1-2-7-19-14(9-18-6-5-17-10-18)12-4-3-11(15)8-13(12)16/h2-6,8,10,14H,1,7,9H2	C=CCOC(CN1C=CN=C1)C2=CC=C(C=C2Cl)Cl	8.73e-07	4.2e-07	2.19e-07	1.26e-07	3.93e-08	3.32e-09																			0	0	0	0	0	0		0	297.18
Ivermectin B1a H	M+H+	C48H74O14	874.508	875.5151335	70288-86-7	InChI=1S/C48H74O14/c1-11-25(2)43-28(5)17-18-47(62-43)23-34-20-33(61-47)16-15-27(4)42(26(3)13-12-14-32-24-55-45-40(49)29(6)19-35(46(51)58-34)48(32,45)52)59-39-22-37(54-10)44(31(8)57-39)60-38-21-36(53-9)41(50)30(7)56-38/h12-15,19,25-26,28,30-31,33-45,49-50,52H,11,16-18,20-24H2,1-10H3	CCC(C)C1C(C)CCC2(CC3CC(CC=C(C)C(C(C)C=CC=C4COC5C(C(=CC(C(=O)O3)C45O)C)O)OC6CC(C(C(C)O6)OC7CC(C(C(C)O7)O)OC)OC)O2)O1	9.6e-08	5.01e-08	3.92e-08	2.25e-08	9.34e-09	4.06e-09																			0	0	0	0	0	0		0	875.093
Ivermectin B1a NH4	M+NH4+	C48H74O14	874.508	892.5416826	70288-86-7	InChI=1S/C48H74O14/c1-11-25(2)43-28(5)17-18-47(62-43)23-34-20-33(61-47)16-15-27(4)42(26(3)13-12-14-32-24-55-45-40(49)29(6)19-35(46(51)58-34)48(32,45)52)59-39-22-37(54-10)44(31(8)57-39)60-38-21-36(53-9)41(50)30(7)56-38/h12-15,19,25-26,28,30-31,33-45,49-50,52H,11,16-18,20-24H2,1-10H3	CCC(C)C1C(C)CCC2(CC3CC(CC=C(C)C(C(C)C=CC=C4COC5C(C(=CC(C(=O)O3)C45O)C)O)OC6CC(C(C(C)O6)OC7CC(C(C(C)O7)O)OC)OC)O2)O1	9.6e-08	5.01e-08	3.92e-08	2.25e-08	9.34e-09	4.06e-09																			0	0	0	0	0	0		0	875.093
L-alanine	M+H+	C3H7NO2	89.0477	90.05495493	56-41-7	InChI=1S/C3H7NO2/c1-2(4)3(5)6/h2H,4H2,1H3,(H,5,6)	CC(C(=O)O)N	6.06763e-06	2.25671e-06	1.07181e-06	6.25e-07	1.93e-07	1.82e-08																			0	0	0	0	0	0		0	89.093
L-phenylalanine	M+H+	C9H11NO2	165.079	166.0862551	63-91-2	InChI=1S/C9H11NO2/c10-8(9(11)12)6-7-4-2-1-3-5-7/h1-5,8H,6,10H2,(H,11,12)	C1=CC=C(C=C1)CC(C(=O)O)N	3.09517e-06	1.23107e-06	6.09e-07	3.58e-07	1.21e-07	1.38e-08																			0	0	0	0	0	0		0	165.189
Methamidophos	M+H+	C2H8NO2PS	141.001	142.0086122	10265-92-6	InChI=1S/C2H8NO2PS/c1-5-6(3,4)7-2/h1-2H3,(H2,3,4)	COP(=O)(N)SC	2.23337e-06	9.91e-07	4.84e-07	2.92e-07	8.52e-08	6.39e-09																			0	0	0	0	0	0		0	141.129
Metolachlor	M+H+	C15H22ClNO2	283.134	284.1411831	51218-45-2	InChI=1S/C15H22ClNO2/c1-5-13-8-6-7-11(2)15(13)17(14(18)9-16)12(3)10-19-4/h6-8,12H,5,9-10H2,1-4H3	CCC1=CC=CC(C)=C1N(C(C)COC)C(=O)CCl	1.44778e-06	6.75e-07	3.62e-07	2.26e-07	7.26e-08	7.23e-09																			0	0	0	0	0	0		0	283.794
Nigericin H	M+H+	C40H68O11	724.476	725.4834394	28380-24-7	InChI=1S/C40H68O11/c1-21-11-12-28(46-33(21)26(6)36(42)43)17-29-18-30(45-10)27(7)40(48-29)25(5)19-38(9,51-40)32-13-14-37(8,49-32)35-23(3)16-31(47-35)34-22(2)15-24(4)39(44,20-41)50-34/h21-35,41,44H,11-20H2,1-10H3,(H,42,43)	CC1CCC(CC2CC(C(C)C3(C(C)CC(C)(C4CCC(C)(C5C(C)CC(C6C(C)CC(C)C(CO)(O)O6)O5)O4)O3)O2)OC)OC1C(C)C(=O)O	3.47e-07	1.87e-07	9.15e-08	4.2e-08	1.47e-08	2.89e-09																			0	0	0	0	0	0		0	724.961
Nigericin NH4	M+NH4+	C40H68O11	724.476	742.5099886	28380-24-7	InChI=1S/C40H68O11/c1-21-11-12-28(46-33(21)26(6)36(42)43)17-29-18-30(45-10)27(7)40(48-29)25(5)19-38(9,51-40)32-13-14-37(8,49-32)35-23(3)16-31(47-35)34-22(2)15-24(4)39(44,20-41)50-34/h21-35,41,44H,11-20H2,1-10H3,(H,42,43)	CC1CCC(CC2CC(C(C)C3(C(C)CC(C)(C4CCC(C)(C5C(C)CC(C6C(C)CC(C)C(CO)(O)O6)O5)O4)O3)O2)OC)OC1C(C)C(=O)O	3.47e-07	1.87e-07	9.15e-08	4.2e-08	1.47e-08	2.89e-09																			0	0	0	0	0	0		0	724.961
Octocrylene	M+H+	C24H27NO2	361.204	362.2114556	6197-30-4	InChI=1S/C24H27NO2/c1-3-5-12-19(4-2)18-27-24(26)22(17-25)23(20-13-8-6-9-14-20)21-15-10-7-11-16-21/h6-11,13-16,19H,3-5,12,18H2,1-2H3	CCCCC(CC)COC(=O)C(=C(C1=CC=CC=C1)C2=CC=CC=C2)C#N	2.29709e-06	1.20067e-06	7.12e-07	3.34e-07	1.16e-07	2.88721e-08																			0	0	0	0	0	0		0	361.477
Progesterone	M+H+	C21H30O2	314.225	315.2318567	57-83-0	InChI=1S/C21H30O2/c1-13(22)17-6-7-18-16-5-4-14-12-15(23)8-10-20(14,2)19(16)9-11-21(17,18)3/h12,16-19H,4-11H2,1-3H3	CC(=O)C1CCC2C3CCC4=CC(=O)CCC4(C)C3CCC12C	1.24465e-06	6.17e-07	3.29e-07	2e-07	7.24e-08	8.65e-09																			0	0	0	0	0	0		0	314.462
Rifaximin	M+H+	C43H51N3O11	785.352	786.3596359	80621-81-4	InChI=1S/C43H51N3O11/c1-19-14-16-46-28(18-19)44-32-29-30-37(50)25(7)40-31(29)41(52)43(9,57-40)55-17-15-27(54-10)22(4)39(56-26(8)47)24(6)36(49)23(5)35(48)20(2)12-11-13-21(3)42(53)45-33(34(32)46)38(30)51/h11-18,20,22-24,27,35-36,39,48-51H,1-10H3,(H,45,53)	CC=1C=CN2C(C1)=NC3=C4C=5C(=C(C)C6=C4C(=O)C(C)(OC=CC(C(C)C(C(C)C(C(C)C(C(C)C=CC=C(C)C(=NC(=C23)C5O)O)O)O)OC(=O)C)OC)O6)O	4.9e-07	1.91e-07	8.71e-08	4.48e-08	1.61e-08	2.69e-09																			0	0	0	0	0	0		0	785.879
Saccharin	M+H+	C7H5NO3S	182.999	184.0062902	81-07-2	InChI=1S/C7H5NO3S/c9-7-5-3-1-2-4-6(5)12(10,11)8-7/h1-4H,(H,8,9)	C1=CC=C2C(=C1)C(=NS2(=O)=O)O	5.26975e-06	2.1389e-06	1.07472e-06	6.46103e-07	2.15794e-07	5.39885e-08																			0	0	0	0	0	0		0	183.184
Simazine	M+H+	C7H12ClN5	201.078	202.0853996	122-34-9	InChI=1S/C7H12ClN5/c1-3-9-6-11-5(8)12-7(13-6)10-4-2/h3-4H2,1-2H3,(H2,9,10,11,12,13)	CCN=C1N=C(Cl)NC(=NCC)N1	2.29045e-06	9.66e-07	4.95e-07	3.01e-07	9.47e-08	9.45e-09																			0	0	0	0	0	0		0	201.657
Spinosad A	M+H+	C41H65NO10	731.461	732.4681237	168316-95-8	InChI=1S/C41H65NO10/c1-10-26-12-11-13-34(52-36-17-16-33(42(5)6)23(3)48-36)22(2)37(44)32-20-30-28(31(32)21-35(43)50-26)15-14-25-18-27(19-29(25)30)51-41-40(47-9)39(46-8)38(45-7)24(4)49-41/h14-15,20,22-31,33-34,36,38-41H,10-13,16-19,21H2,1-9H3	CCC1CCCC(C(C)C(=O)C2=CC3C(C=CC4CC(CC34)OC5C(C(C(C(C)O5)OC)OC)OC)C2CC(=O)O1)OC6CCC(C(C)O6)N(C)C	2.15e-07	1.07e-07	5.49e-08	2.66e-08	8.48e-09	8.49e-10																			0	0	0	0	0	0		0	731.956
Sucralose H	M+H+	C12H19Cl3O8	396.015	397.0218272	56038-13-2	InChI=1S/C12H19Cl3O8/c13-1-4-7(17)10(20)12(3-14,22-4)23-11-9(19)8(18)6(15)5(2-16)21-11/h4-11,16-20H,1-3H2	C(C1C(C(C(CCl)(O1)OC2C(C(C(C(CO)O2)Cl)O)O)O)O)Cl	2.37085e-06	1.06692e-06	4.81e-07	2.71e-07	9.62e-08	1.28e-08																			0	0	0	0	0	0		0	397.633
Sucralose NH4	M+NH4+	C12H19Cl3O8	396.015	414.0483763	56038-13-2	InChI=1S/C12H19Cl3O8/c13-1-4-7(17)10(20)12(3-14,22-4)23-11-9(19)8(18)6(15)5(2-16)21-11/h4-11,16-20H,1-3H2	C(C1C(C(C(CCl)(O1)OC2C(C(C(C(CO)O2)Cl)O)O)O)O)Cl	2.37085e-06	1.06692e-06	4.81e-07	2.71e-07	9.62e-08	1.28e-08																			0	0	0	0	0	0		0	397.633
Sucralose Na	M+Na+	C12H19Cl3O8	396.015	419.0037718	56038-13-2	InChI=1S/C12H19Cl3O8/c13-1-4-7(17)10(20)12(3-14,22-4)23-11-9(19)8(18)6(15)5(2-16)21-11/h4-11,16-20H,1-3H2	C(C1C(C(C(CCl)(O1)OC2C(C(C(C(CO)O2)Cl)O)O)O)O)Cl	2.37085e-06	1.06692e-06	4.81e-07	2.71e-07	9.62e-08	1.28e-08																			0	0	0	0	0	0		0	397.633
TCMTB	M+H+	C9H6N2S3	237.969	238.9765869	21564-17-0	InChI=1S/C9H6N2S3/c10-5-12-6-13-9-11-7-3-1-2-4-8(7)14-9/h1-4H,6H2	C1=CC=C2C(=C1)N=C(SCSC#N)S2	1.73157e-06	7.08e-07	3.96e-07	2.49e-07	7.96e-08	7.64e-09																			0	0	0	0	0	0		0	238.352
Tetraethylammonium	M+	C8H20N+	130.16	130.1590261	66-40-0	InChI=1S/C8H20N/c1-5-9(6-2,7-3)8-4/h5-8H2,1-4H3/q+1	CC[N+](CC)(CC)CC	1.13187e-06	6.22e-07	3.59e-07	2.41e-07	9.9e-08	1.76e-08																			0	0	0	0	0	0		0	130.251
Tetrahexylammonium	M+	C24H52N+	354.41	354.4094271	20256-54-6	InChI=1S/C24H52N/c1-5-9-13-17-21-25(22-18-14-10-6-2,23-19-15-11-7-3)24-20-16-12-8-4/h5-24H2,1-4H3/q+1	CCCCCC[N+](CCCCCC)(CCCCCC)CCCCCC	7.52e-07	3.93e-07	2.17e-07	1.13e-07	3.31e-08	3.02e-09																			0	0	0	0	0	0		0	354.676
Trichlorfon	M+H+	C4H8Cl3O4P	255.923	256.9298548	52-68-6	InChI=1S/C4H8Cl3O4P/c1-10-12(9,11-2)3(8)4(5,6)7/h3,8H,1-2H3	COP(=O)(C(C(Cl)(Cl)Cl)O)OC	1.7552e-06	7.54e-07	3.95e-07	2.39e-07	7.8e-08	7.29e-09																			0	0	0	0	0	0		0	257.437
Tylosin	M+H+	C46H77NO17	915.519	916.5264265	1401-69-0	InChI=1S/C46H77NO17/c1-13-33-30(22-58-45-42(57-12)41(56-11)37(52)26(5)60-45)18-23(2)14-15-31(49)24(3)19-29(16-17-48)39(25(4)32(50)20-34(51)62-33)64-44-38(53)36(47(9)10)40(27(6)61-44)63-35-21-46(8,55)43(54)28(7)59-35/h14-15,17-18,24-30,32-33,35-45,50,52-55H,13,16,19-22H2,1-12H3	CCC1C(C=C(C)C=CC(=O)C(C)CC(CC=O)C(C(C)C(CC(=O)O1)O)OC2C(C(C(C(C)O2)OC3CC(C)(C(C(C)O3)O)O)N(C)C)O)COC4C(C(C(C(C)O4)O)OC)OC	4.2e-07	1.9e-07	1.01e-07	5.77e-08	1.93e-08	1.96e-09																			0	0	0	0	0	0		0	916.1
Uracil	M+H+	C4H4N2O2	112.027	113.0345538	66-22-8	InChI=1S/C4H4N2O2/c7-3-1-2-5-4(8)6-3/h1-2H,(H2,5,6,7,8)	C1=CN=C(N=C1O)O	8.89877e-06	3.61185e-06	1.81482e-06	1.09104e-06	3.64401e-07	9.11678e-08																			0	0	0	0	0	0		0	112.087
Vancomycin H2	M+H2+	C66H75Cl2N9O24	1447.43	724.7223763	1404-90-6	InChI=1S/C66H75Cl2N9O24/c1-23(2)12-34(71-5)58(88)76-49-51(83)26-7-10-38(32(67)14-26)97-40-16-28-17-41(55(40)101-65-56(54(86)53(85)42(22-78)99-65)100-44-21-66(4,70)57(87)24(3)96-44)98-39-11-8-27(15-33(39)68)52(84)50-63(93)75-48(64(94)95)31-18-29(79)19-37(81)45(31)30-13-25(6-9-36(30)80)46(60(90)77-50)74-61(91)47(28)73-59(89)35(20-43(69)82)72-62(49)92/h6-11,13-19,23-24,34-35,42,44,46-54,56-57,65,71,…	CC(C)CC(C(=NC1C(C2=CC=C(C(=C2)Cl)OC3=CC4=CC(=C3OC5C(C(C(C(CO)O5)O)O)OC6CC(C)(C(C(C)O6)O)N)OC7=CC=C(C=C7Cl)C(C8C(=NC(C9=CC(=CC(=C9C%10=CC(=CC=C%10O)C(C(=N8)O)N=C(C4N=C(C(CC(=N)O)N=C1O)O)O)O)O)C(=O)O)O)O)O)O)NC	2.71e-07	1.22e-07	6.19e-08	3.79e-08	1.25e-08	1.49e-09																			0	0	0	0	0	0		0	1449.25
Vancomycin H	M+H+	C66H75Cl2N9O24	1447.43	1448.437476	1404-90-6	InChI=1S/C66H75Cl2N9O24/c1-23(2)12-34(71-5)58(88)76-49-51(83)26-7-10-38(32(67)14-26)97-40-16-28-17-41(55(40)101-65-56(54(86)53(85)42(22-78)99-65)100-44-21-66(4,70)57(87)24(3)96-44)98-39-11-8-27(15-33(39)68)52(84)50-63(93)75-48(64(94)95)31-18-29(79)19-37(81)45(31)30-13-25(6-9-36(30)80)46(60(90)77-50)74-61(91)47(28)73-59(89)35(20-43(69)82)72-62(49)92/h6-11,13-19,23-24,34-35,42,44,46-54,56-57,65,71,…	CC(C)CC(C(=NC1C(C2=CC=C(C(=C2)Cl)OC3=CC4=CC(=C3OC5C(C(C(C(CO)O5)O)O)OC6CC(C)(C(C(C)O6)O)N)OC7=CC=C(C=C7Cl)C(C8C(=NC(C9=CC(=CC(=C9C%10=CC(=CC=C%10O)C(C(=N8)O)N=C(C4N=C(C(CC(=N)O)N=C1O)O)O)O)O)C(=O)O)O)O)O)O)NC	2.71e-07	1.22e-07	6.19e-08	3.79e-08	1.25e-08	1.49e-09																			0	0	0	0	0	0		0	1449.25
Atrazine-d5	M+H+	C8H14ClN5	220.125	221.1324334	163165-75-1	InChI=1S/C8H14ClN5/c1-4-10-7-12-6(9)13-8(14-7)11-5(2)3/h5H,4H2,1-3H3,(H2,10,11,12,13,14)	CCN=C1N=C(Cl)NC(=NC(C)C)N1	2.08782e-07	2.11853e-07	2.12896e-07	2.13317e-07	2.13739e-07	2.13897e-07																			0	0	0	0	0	0			220.71
Caffeine-13C3	M+H+	C8H10N4O2	197.09	198.0977171	78072-66-9	InChI=1S/C8H10N4O2/c1-10-4-9-6-5(10)7(13)12(3)8(14)11(6)2/h4H,1-3H3	CN1C=NC2=C1C(=O)N(C)C(=O)N2C	2.04234e-07	2.07238e-07	2.08259e-07	2.0867e-07	2.09083e-07	2.09238e-07																			0	0	0	0	0	0			197.17
Haloperidol-d4	M+H+	C21H23ClFNO2	379.165	380.1725183	1189986-59-1	InChI=1S/C21H23ClFNO2/c22-18-7-5-17(6-8-18)21(26)11-14-24(15-12-21)13-1-2-20(25)16-3-9-19(23)10-4-16/h3-10,26H,1-2,11-15H2	C(CC(=O)C1=CC=C(C=C1)F)CN2CCC(CC2)(C3=CC=C(C=C3)Cl)O	1.28304e-07	1.30191e-07	1.30832e-07	1.3109e-07	1.3135e-07	1.31447e-07																			0	0	0	0	0	0			379.9

## Sheet: Suspect compounds
								Replicate 1									Replicate 2									Replicate 3
Compound name	Ion type	Molecular formula	Exact mass	Ion mass	Cas number	InChI	Standardised SMILES	Signal S1a	Signal S1b	Signal S2a	Signal S2b	Signal S3a	Signal S3b	Signal B1	Signal B2	Signal B3	Signal S1a	Signal S1b	Signal S2a	Signal S2b	Signal S3a	Signal S3b	Signal B1	Signal B2	Signal B3	Signal S1a	Signal S1b	Signal S2a	Signal S2b	Signal S3a	Signal S3b	Signal B1	Signal B2	Signal B3	Retention time (min)	Molecular weight (g/mol)
10,11-dihydro-10-hydroxycarbamazepine	M+H+	C15H14N2O2	254.106	255.1128042	29331-92-8	InChI=1S/C15H14N2O2/c16-15(19)17-12-7-3-1-5-10(12)9-14(18)11-6-2-4-8-13(11)17/h1-8,14,18H,9H2,(H2,16,19)	C1=CC=C2C(=C1)CC(C3=CC=CC=C3N2C(=N)O)O																													254.284
2-(methylthio)benzothiazole	M+H+	C8H7NS2	181.002	182.0092671	615-22-5	InChI=1S/C8H7NS2/c1-10-8-9-6-4-2-3-5-7(6)11-8/h2-5H,1H3	CSC1=NC2=CC=CC=C2S1																													181.278
2-aminobenzothiazole	M+H+	C7H6N2S	150.025	151.0324454	136-95-8	InChI=1S/C7H6N2S/c8-7-9-5-3-1-2-4-6(5)10-7/h1-4H,(H2,8,9)	C1=CC=C2C(=C1)NC(=N)S2																													150.201
2-hydroxybenzothiazole	M+H+	C7H5NOS	151.009	152.016461	934-34-9	InChI=1S/C7H5NOS/c9-7-8-5-3-1-2-4-6(5)10-7/h1-4H,(H,8,9)	C1=CC=C2C(=C1)N=C(O)S2																													151.186
2-methylbenzothiazole	M+H+	C8H7NS	149.03	150.0371964	120-75-2	InChI=1S/C8H7NS/c1-6-9-7-4-2-3-5-8(7)10-6/h2-5H,1H3	CC1=NC2=CC=CC=C2S1																													149.213
5-chlorobenzotriazole	M+H+	C6H4ClN3	153.009	154.0166513	94-97-3	InChI=1S/C6H4ClN3/c7-4-1-2-5-6(3-4)9-10-8-5/h1-3H,(H,8,9,10)	C1=CC2=C(C=C1Cl)NN=N2																													153.569
5-methyl-1H-benzotriazole	M+H+	C7H7N3	133.064	134.0712737	136-85-6	InChI=1S/C7H7N3/c1-5-2-3-6-7(4-5)9-10-8-6/h2-4H,1H3,(H,8,9,10)	CC1=CC=C2C(=C1)NN=N2																													133.151
Acephate	M+H+	C4H10NO3PS	183.012	184.0191769	30560-19-1	InChI=1S/C4H10NO3PS/c1-4(6)5-9(7,8-2)10-3/h1-3H3,(H,5,6,7)	CC(=NP(=O)(OC)SC)O																													183.166
Adenosine	M+H+	C10H13N5O4	267.097	268.1040304	58-61-7	InChI=1S/C10H13N5O4/c11-8-5-9(13-2-12-8)15(3-14-5)10-7(18)6(17)4(1-16)19-10/h2-4,6-7,10,16-18H,1H2,(H2,11,12,13)	C(C1C(C(C(N2C=NC3=C(N)N=CN=C23)O1)O)O)O																													267.241
Ampicillin	M+H+	C16H19N3O4S	349.11	350.1169033	69-53-4	InChI=1S/C16H19N3O4S/c1-16(2)11(15(22)23)19-13(21)10(14(19)24-16)18-12(20)9(17)8-6-4-3-5-7-8/h3-7,9-11,14H,17H2,1-2H3,(H,18,20)(H,22,23)	CC1(C)C(C(=O)O)N2C(=O)C(C2S1)N=C(C(C3=CC=CC=C3)N)O																													349.405
Atrazine-2-OH	M+H+	C8H15N5O	197.128	198.1349366	2163-68-0	InChI=1S/C8H15N5O/c1-4-9-6-11-7(10-5(2)3)13-8(14)12-6/h5H,4H2,1-3H3,(H3,9,10,11,12,13,14)	CCN=C1NC(=NC(C)C)NC(=N1)O																													197.238
Atrazine-desethyl	M+H+	C6H10ClN5	187.062	188.07	6190-65-4	InChI=1S/C6H10ClN5/c1-3(2)9-6-11-4(7)10-5(8)12-6/h3H,1-2H3,(H3,8,9,10,11,12)	CC(C)N=C1NC(Cl)=NC(=N)N1																													187.63
Atrazine-desethyl-2-OH	M+H+	C6H11N5O	169.096	170.1036365	19988-24-0	InChI=1S/C6H11N5O/c1-3(2)8-5-9-4(7)10-6(12)11-5/h3H,1-2H3,(H4,7,8,9,10,11,12)	CC(C)N=C1NC(=N)N=C(N1)O																													169.184
Atrazine-desethyl-desisopropyl	M+H+	C3H4ClN5	145.016	146.0227993	3397-62-4	InChI=1S/C3H4ClN5/c4-1-7-2(5)9-3(6)8-1/h(H4,5,6,7,8,9)	C1(Cl)=NC(=N)NC(=N)N1																													145.55
Atrazine-desethyl-desisopropyl-2-OH	M+H+	C3H5N5O	127.049	128.0566863	645-92-1	InChI=1S/C3H5N5O/c4-1-6-2(5)8-3(9)7-1/h(H5,4,5,6,7,8,9)	C1(=N)NC(=N)NC(=N1)O																													127.105
Atrazine-desisopropyl	M+H+	C5H8ClN5	173.047	174.0540995	1007-28-9	InChI=1S/C5H8ClN5/c1-2-8-5-10-3(6)9-4(7)11-5/h2H2,1H3,(H3,7,8,9,10,11)	CCN=C1NC(Cl)=NC(=N)N1																													173.604
Atrazine-desisopropyl-2-OH	M+H+	C5H9N5O	155.081	156.0879864	7313-54-4	InChI=1S/C5H9N5O/c1-2-7-4-8-3(6)9-5(11)10-4/h2H2,1H3,(H4,6,7,8,9,10,11)	CCN=C1NC(=N)N=C(N1)O																													155.158
Benzothiazole	M+H+	C7H5NS	135.014	136.0215464	95-16-9	InChI=1S/C7H5NS/c1-2-4-7-6(3-1)8-5-9-7/h1-5H	C1=CC=C2C(=C1)N=CS2																													135.186
Benzotriazole-5-carboxylic acid	M+H+	C7H5N3O2	163.038	164.0454529	23814-12-2	InChI=1S/C7H5N3O2/c11-7(12)4-1-2-5-6(3-4)9-10-8-5/h1-3H,(H,11,12)(H,8,9,10)	C1=CC2=C(C=C1C(=O)O)NN=N2																													163.134
Butylamine	M+H+	C4H11N	73.0891	74.09642581	109-73-9	InChI=1S/C4H11N/c1-2-3-4-5/h2-5H2,1H3	CCCCN																													73.137
Carbamazepine-10,11-epoxide	M+H+	C15H12N2O2	252.09	253.0971541	36507-30-9	InChI=1S/C15H12N2O2/c16-15(18)17-11-7-3-1-5-9(11)13-14(19-13)10-6-2-4-8-12(10)17/h1-8,13-14H,(H2,16,18)	C1=CC=C2C(=C1)C3C(C4=CC=CC=C4N2C(=N)O)O3																													252.268
Chlorpyrifos	M+H+	C9H11Cl3NO3PS	348.926	349.93356	2921-88-2	InChI=1S/C9H11Cl3NO3PS/c1-3-14-17(18,15-4-2)16-9-7(11)5-6(10)8(12)13-9/h5H,3-4H2,1-2H3	CCOP(=S)(OCC)OC1=C(C=C(C(Cl)=N1)Cl)Cl																													350.586
Climbazole	M+H+	C15H17ClN2O2	292.098	293.105132	38083-17-9	InChI=1S/C15H17ClN2O2/c1-15(2,3)13(19)14(18-9-8-17-10-18)20-12-6-4-11(16)5-7-12/h4-10,14H,1-3H3	CC(C)(C)C(=O)C(N1C=CN=C1)OC2=CC=C(C=C2)Cl																													292.761
Clotrimazole	M+H+	C22H17ClN2	344.108	345.1153027	23593-75-1	InChI=1S/C22H17ClN2/c23-21-14-8-7-13-20(21)22(25-16-15-24-17-25,18-9-3-1-4-10-18)19-11-5-2-6-12-19/h1-17H	C1=CC=C(C=C1)C(C2=CC=CC=C2)(C3=CC=CC=C3Cl)N4C=CN=C4																													344.837
Dazomet	M+H+	C5H10N2S2	162.029	163.0358163	533-74-4	InChI=1S/C5H10N2S2/c1-6-3-7(2)5(8)9-4-6/h3-4H2,1-2H3	CN1CN(C)C(=S)SC1																													162.276
Irgarol	M+H+	C11H19N5S	253.136	254.1433928	28159-98-0	InChI=1S/C11H19N5S/c1-11(2,3)16-9-13-8(12-7-5-6-7)14-10(15-9)17-4/h7H,5-6H2,1-4H3,(H2,12,13,14,15,16)	CC(C)(C)NC1=NC(=NC2CC2)N=C(N1)SC																													253.367
Ketoconazole	M+H+	C26H28Cl2N4O4	530.149	531.1560373	65277-42-1	InChI=1S/C26H28Cl2N4O4/c1-19(33)31-10-12-32(13-11-31)21-3-5-22(6-4-21)34-15-23-16-35-26(36-23,17-30-9-8-29-18-30)24-7-2-20(27)14-25(24)28/h2-9,14,18,23H,10-13,15-17H2,1H3	CC(=O)N1CCN(CC1)C2=CC=C(C=C2)OCC3COC(CN4C=CN=C4)(C5=CC=C(C=C5Cl)Cl)O3																													531.431
Melamine	M+H+	C3H6N6	126.065	127.0726707	203-615-4	InChI=1S/C3H6N6/c4-1-7-2(5)9-3(6)8-1/h(H6,4,5,6,7,8,9)	C1(=N)NC(=N)NC(=N)N1																													126.12
Metazachlor	M+H+	C14H16ClN3O	277.098	278.1054663	67129-08-2	InChI=1S/C14H16ClN3O/c1-11-5-3-6-12(2)14(11)18(13(19)9-15)10-17-8-4-7-16-17/h3-8H,9-10H2,1-2H3	CC1=CC=CC(C)=C1N(CN2C=CC=N2)C(=O)CCl																													277.749
Metformin	M+H+	C4H11N5	129.101	130.1087219	1115-70-4	InChI=1S/C4H11N5/c1-9(2)4(7)8-3(5)6/h1-2H3,(H5,5,6,7,8)	CN(C)C(=N)NC(=N)N																													129.164
Methidathion	M+H+	C6H11N2O4PS3	301.962	302.969132	950-37-8	InChI=1S/C6H11N2O4PS3/c1-10-5-7-8(6(9)16-5)4-15-13(14,11-2)12-3/h4H2,1-3H3	COC1=NN(CSP(=S)(OC)OC)C(=O)S1																													302.331
Methomyl	M+H+	C5H10N2O2S	162.046	163.0535748	16752-77-5	InChI=1S/C5H10N2O2S/c1-4(10-3)7-9-5(8)6-2/h1-3H3,(H,6,8)	CC(=NOC(=NC)O)SC																													162.21
Metolachlor-ESA	M+H+	C15H23NO5S	329.13	330.13697	171118-09-5	InChI=1S/C15H23NO5S/c1-5-13-8-6-7-11(2)15(13)16(12(3)9-21-4)14(17)10-22(18,19)20/h6-8,12H,5,9-10H2,1-4H3,(H,18,19,20)	CCC1=CC=CC(C)=C1N(C(C)COC)C(=O)CS(=O)(=O)O																													329.412
Metolachlor-OA	M+H+	C15H21NO4	279.147	280.1543346	152019-73-3	InChI=1S/C15H21NO4/c1-5-12-8-6-7-10(2)13(12)16(11(3)9-20-4)14(17)15(18)19/h6-8,11H,5,9H2,1-4H3,(H,18,19)	CCC1=CC=CC(C)=C1N(C(C)COC)C(=O)C(=O)O																													279.332
Monuron	M+H+	C9H11ClN2O	198.056	199.0632672	150-68-5	InChI=1S/C9H11ClN2O/c1-12(2)9(13)11-8-5-3-7(10)4-6-8/h3-6H,1-2H3,(H,11,13)	CN(C)C(=O)NC1=CC=C(C=C1)Cl																													198.649
Naproxen	M+Na+	C14H14O3	230.094	253.0835154	22204-53-1	InChI=1S/C14H14O3/c1-9(14(15)16)10-3-4-12-8-13(17-2)6-5-11(12)7-10/h3-9H,1-2H3,(H,15,16)	CC(C1=CC=C2C=C(C=CC2=C1)OC)C(=O)O																													230.259
Omethoate	M+H+	C5H12NO4PS	213.022	214.0297415	1113-02-6	InChI=1S/C5H12NO4PS/c1-6-5(7)4-12-11(8,9-2)10-3/h4H2,1-3H3,(H,6,7)	CN=C(CSP(=O)(OC)OC)O																													213.192
Phenazine	M+H+	C12H8N2	180.069	181.0760247	92-82-0	InChI=1S/C12H8N2/c1-2-6-10-9(5-1)13-11-7-3-4-8-12(11)14-10/h1-8H	C1=CC=C2C(=C1)N=C3C=CC=CC3=N2																													180.205
Reserpine	M+H+	C33H40N2O9	608.273	609.2806573	50-55-5	InChI=1S/C33H40N2O9/c1-38-19-7-8-20-21-9-10-35-16-18-13-27(44-32(36)17-11-25(39-2)30(41-4)26(12-17)40-3)31(42-5)28(33(37)43-6)22(18)15-24(35)29(21)34-23(20)14-19/h7-8,11-12,14,18,22,24,27-28,31,34H,9-10,13,15-16H2,1-6H3	COC1=CC=C2C=3CCN4CC5CC(C(C(C5CC4C3NC2=C1)C(=O)OC)OC)OC(=O)C6=CC(=C(C(=C6)OC)OC)OC																													608.679
Sebuthylazine	M+H+	C9H16ClN5	229.109	230.1166997	7286-69-3	InChI=1S/C9H16ClN5/c1-4-6(3)12-9-14-7(10)13-8(15-9)11-5-2/h6H,4-5H2,1-3H3,(H2,11,12,13,14,15)	CCC(C)N=C1NC(Cl)=NC(=NCC)N1																													229.71
Simazine-2-OH	M+H+	C7H13N5O	183.112	184.1192865	2599-11-3	InChI=1S/C7H13N5O/c1-3-8-5-10-6(9-4-2)12-7(13)11-5/h3-4H2,1-2H3,(H3,8,9,10,11,12,13)	CCN=C1NC(=NCC)NC(=N1)O																													183.211
Simvastatin H	M+H+	C25H38O5	418.272	419.2792008	79902-63-9	InChI=1S/C25H38O5/c1-6-25(4,5)24(28)30-21-12-15(2)11-17-8-7-16(3)20(23(17)21)10-9-19-13-18(26)14-22(27)29-19/h7-8,11,15-16,18-21,23,26H,6,9-10,12-14H2,1-5H3	CCC(C)(C)C(=O)OC1CC(C)C=C2C=CC(C)C(CCC3CC(CC(=O)O3)O)C12																													418.566
Simvastatin NH4	M-+NH4+	C25H38O5	418.272	436.3057499	79902-63-9	InChI=1S/C25H38O5/c1-6-25(4,5)24(28)30-21-12-15(2)11-17-8-7-16(3)20(23(17)21)10-9-19-13-18(26)14-22(27)29-19/h7-8,11,15-16,18-21,23,26H,6,9-10,12-14H2,1-5H3	CCC(C)(C)C(=O)OC1CC(C)C=C2C=CC(C)C(CCC3CC(CC(=O)O3)O)C12																													418.566
Simvastatin Na	M+Na+	C25H38O5	418.272	441.2611454	79902-63-9	InChI=1S/C25H38O5/c1-6-25(4,5)24(28)30-21-12-15(2)11-17-8-7-16(3)20(23(17)21)10-9-19-13-18(26)14-22(27)29-19/h7-8,11,15-16,18-21,23,26H,6,9-10,12-14H2,1-5H3	CCC(C)(C)C(=O)OC1CC(C)C=C2C=CC(C)C(CCC3CC(CC(=O)O3)O)C12																													418.566
Sudan I	M+H+	C16H12N2O	248.095	249.1022395	842-07-9	InChI=1S/C16H12N2O/c19-15-11-10-12-6-4-5-9-14(12)16(15)18-17-13-7-2-1-3-8-13/h1-11,17H/b18-16-	C1=CC=C(C=C1)N/N=C\2/C3=CC=CC=C3C=CC2=O																													248.279
Theophylline	M+H+	C7H8N4O2	180.065	181.072002	58-55-9	InChI=1S/C7H8N4O2/c1-10-5-4(8-3-9-5)6(12)11(2)7(10)13/h3H,1-2H3,(H,8,9)	CN1C2=C(C(=O)N(C)C1=O)N=CN2																													180.164
Thiabendazole	M+H+	C10H7N3S	201.036	202.0433444	148-79-8	InChI=1S/C10H7N3S/c1-2-4-8-7(3-1)12-10(13-8)9-5-14-6-11-9/h1-6H,(H,12,13)	C1=CC=C2C(=C1)N=C(C3=CSC=N3)N2																													201.248
Atrazine-d5	M+H+	C8H14ClN5	220.125	221.1324334	163165-75-1	InChI=1S/C8H14ClN5/c1-4-10-7-12-6(9)13-8(14-7)11-5(2)3/h5H,4H2,1-3H3,(H2,10,11,12,13,14)	CCN=C1N=C(Cl)NC(=NC(C)C)N1																													220.71
Caffeine-13C3	M+H+	C8H10N4O2	197.09	198.0977171	78072-66-9	InChI=1S/C8H10N4O2/c1-10-4-9-6-5(10)7(13)12(3)8(14)11(6)2/h4H,1-3H3	CN1C=NC2=C1C(=O)N(C)C(=O)N2C																													197.17
Haloperidol-d4	M+H+	C21H23ClFNO2	379.165	380.1725183	1189986-59-1	InChI=1S/C21H23ClFNO2/c22-18-7-5-17(6-8-18)21(26)11-14-24(15-12-21)13-1-2-20(25)16-3-9-19(23)10-4-16/h3-10,26H,1-2,11-15H2	C(CC(=O)C1=CC=C(C=C1)F)CN2CCC(CC2)(C3=CC=C(C=C3)Cl)O																													379.9

## Sheet: Structural similarity approach
			Replicate 1						Replicate 2						Replicate 3						Average
Compound name	Ion type	Most similar calibration compound	Concentration S1a (M)	Concentration S1b (M)	Concentration S2a (M)	Concentration S2b (M)	Concentration S3a (M)	Concentration S3b (M)	Concentration S1a (M)	Concentration S1b (M)	Concentration S2a (M)	Concentration S2b (M)	Concentration S3a (M)	Concentration S3b (M)	Concentration S1a (M)	Concentration S1b (M)	Concentration S2a (M)	Concentration S2b (M)	Concentration S3a (M)	Concentration S3b (M)	Concentration S1a (M)	Concentration S1b (M)	Concentration S2a (M)	Concentration S2b (M)	Concentration S3a (M)	Concentration S3b (M)
10,11-dihydro-10-hydroxycarbamazepine	M+H+	Carbamazepine	#DIV/0!	#DIV/0!	#DIV/0!	#DIV/0!	#DIV/0!	#DIV/0!	#DIV/0!	#DIV/0!	#DIV/0!	#DIV/0!	#DIV/0!	#DIV/0!	#DIV/0!	#DIV/0!	#DIV/0!	#DIV/0!	#DIV/0!	#DIV/0!	#DIV/0!	#DIV/0!	#DIV/0!	#DIV/0!	#DIV/0!	#DIV/0!
2-(methylthio)benzothiazole	M+H+	TCMTB	#DIV/0!	#DIV/0!	#DIV/0!	#DIV/0!	#DIV/0!	#DIV/0!	#DIV/0!	#DIV/0!	#DIV/0!	#DIV/0!	#DIV/0!	#DIV/0!	#DIV/0!	#DIV/0!	#DIV/0!	#DIV/0!	#DIV/0!	#DIV/0!	#DIV/0!	#DIV/0!	#DIV/0!	#DIV/0!	#DIV/0!	#DIV/0!
2-aminobenzothiazole	M+H+	Benzotriazole	#DIV/0!	#DIV/0!	#DIV/0!	#DIV/0!	#DIV/0!	#DIV/0!	#DIV/0!	#DIV/0!	#DIV/0!	#DIV/0!	#DIV/0!	#DIV/0!	#DIV/0!	#DIV/0!	#DIV/0!	#DIV/0!	#DIV/0!	#DIV/0!	#DIV/0!	#DIV/0!	#DIV/0!	#DIV/0!	#DIV/0!	#DIV/0!
2-hydroxybenzothiazole	M+H+	TCMTB	#DIV/0!	#DIV/0!	#DIV/0!	#DIV/0!	#DIV/0!	#DIV/0!	#DIV/0!	#DIV/0!	#DIV/0!	#DIV/0!	#DIV/0!	#DIV/0!	#DIV/0!	#DIV/0!	#DIV/0!	#DIV/0!	#DIV/0!	#DIV/0!	#DIV/0!	#DIV/0!	#DIV/0!	#DIV/0!	#DIV/0!	#DIV/0!
2-methylbenzothiazole	M+H+	TCMTB	#DIV/0!	#DIV/0!	#DIV/0!	#DIV/0!	#DIV/0!	#DIV/0!	#DIV/0!	#DIV/0!	#DIV/0!	#DIV/0!	#DIV/0!	#DIV/0!	#DIV/0!	#DIV/0!	#DIV/0!	#DIV/0!	#DIV/0!	#DIV/0!	#DIV/0!	#DIV/0!	#DIV/0!	#DIV/0!	#DIV/0!	#DIV/0!
5-chlorobenzotriazole	M+H+	Benzotriazole	#DIV/0!	#DIV/0!	#DIV/0!	#DIV/0!	#DIV/0!	#DIV/0!	#DIV/0!	#DIV/0!	#DIV/0!	#DIV/0!	#DIV/0!	#DIV/0!	#DIV/0!	#DIV/0!	#DIV/0!	#DIV/0!	#DIV/0!	#DIV/0!	#DIV/0!	#DIV/0!	#DIV/0!	#DIV/0!	#DIV/0!	#DIV/0!
5-methyl-1H-benzotriazole	M+H+	Benzotriazole	#DIV/0!	#DIV/0!	#DIV/0!	#DIV/0!	#DIV/0!	#DIV/0!	#DIV/0!	#DIV/0!	#DIV/0!	#DIV/0!	#DIV/0!	#DIV/0!	#DIV/0!	#DIV/0!	#DIV/0!	#DIV/0!	#DIV/0!	#DIV/0!	#DIV/0!	#DIV/0!	#DIV/0!	#DIV/0!	#DIV/0!	#DIV/0!
Acephate	M+H+	Methamidophos	#DIV/0!	#DIV/0!	#DIV/0!	#DIV/0!	#DIV/0!	#DIV/0!	#DIV/0!	#DIV/0!	#DIV/0!	#DIV/0!	#DIV/0!	#DIV/0!	#DIV/0!	#DIV/0!	#DIV/0!	#DIV/0!	#DIV/0!	#DIV/0!	#DIV/0!	#DIV/0!	#DIV/0!	#DIV/0!	#DIV/0!	#DIV/0!
Adenosine	M+H+	Imazalil	#DIV/0!	#DIV/0!	#DIV/0!	#DIV/0!	#DIV/0!	#DIV/0!	#DIV/0!	#DIV/0!	#DIV/0!	#DIV/0!	#DIV/0!	#DIV/0!	#DIV/0!	#DIV/0!	#DIV/0!	#DIV/0!	#DIV/0!	#DIV/0!	#DIV/0!	#DIV/0!	#DIV/0!	#DIV/0!	#DIV/0!	#DIV/0!
Ampicillin	M+H+	Aspartame	#DIV/0!	#DIV/0!	#DIV/0!	#DIV/0!	#DIV/0!	#DIV/0!	#DIV/0!	#DIV/0!	#DIV/0!	#DIV/0!	#DIV/0!	#DIV/0!	#DIV/0!	#DIV/0!	#DIV/0!	#DIV/0!	#DIV/0!	#DIV/0!	#DIV/0!	#DIV/0!	#DIV/0!	#DIV/0!	#DIV/0!	#DIV/0!
Atrazine-2-OH	M+H+	Atrazine	#DIV/0!	#DIV/0!	#DIV/0!	#DIV/0!	#DIV/0!	#DIV/0!	#DIV/0!	#DIV/0!	#DIV/0!	#DIV/0!	#DIV/0!	#DIV/0!	#DIV/0!	#DIV/0!	#DIV/0!	#DIV/0!	#DIV/0!	#DIV/0!	#DIV/0!	#DIV/0!	#DIV/0!	#DIV/0!	#DIV/0!	#DIV/0!
Atrazine-desethyl	M+H+	Atrazine	#DIV/0!	#DIV/0!	#DIV/0!	#DIV/0!	#DIV/0!	#DIV/0!	#DIV/0!	#DIV/0!	#DIV/0!	#DIV/0!	#DIV/0!	#DIV/0!	#DIV/0!	#DIV/0!	#DIV/0!	#DIV/0!	#DIV/0!	#DIV/0!	#DIV/0!	#DIV/0!	#DIV/0!	#DIV/0!	#DIV/0!	#DIV/0!
Atrazine-desethyl-2-OH	M+H+	Atrazine	#DIV/0!	#DIV/0!	#DIV/0!	#DIV/0!	#DIV/0!	#DIV/0!	#DIV/0!	#DIV/0!	#DIV/0!	#DIV/0!	#DIV/0!	#DIV/0!	#DIV/0!	#DIV/0!	#DIV/0!	#DIV/0!	#DIV/0!	#DIV/0!	#DIV/0!	#DIV/0!	#DIV/0!	#DIV/0!	#DIV/0!	#DIV/0!
Atrazine-desethyl-desisopropyl	M+H+	Simazine	#DIV/0!	#DIV/0!	#DIV/0!	#DIV/0!	#DIV/0!	#DIV/0!	#DIV/0!	#DIV/0!	#DIV/0!	#DIV/0!	#DIV/0!	#DIV/0!	#DIV/0!	#DIV/0!	#DIV/0!	#DIV/0!	#DIV/0!	#DIV/0!	#DIV/0!	#DIV/0!	#DIV/0!	#DIV/0!	#DIV/0!	#DIV/0!
Atrazine-desethyl-desisopropyl-2-OH	M+H+	Simazine	#DIV/0!	#DIV/0!	#DIV/0!	#DIV/0!	#DIV/0!	#DIV/0!	#DIV/0!	#DIV/0!	#DIV/0!	#DIV/0!	#DIV/0!	#DIV/0!	#DIV/0!	#DIV/0!	#DIV/0!	#DIV/0!	#DIV/0!	#DIV/0!	#DIV/0!	#DIV/0!	#DIV/0!	#DIV/0!	#DIV/0!	#DIV/0!
Atrazine-desisopropyl	M+H+	Simazine	#DIV/0!	#DIV/0!	#DIV/0!	#DIV/0!	#DIV/0!	#DIV/0!	#DIV/0!	#DIV/0!	#DIV/0!	#DIV/0!	#DIV/0!	#DIV/0!	#DIV/0!	#DIV/0!	#DIV/0!	#DIV/0!	#DIV/0!	#DIV/0!	#DIV/0!	#DIV/0!	#DIV/0!	#DIV/0!	#DIV/0!	#DIV/0!
Atrazine-desisopropyl-2-OH	M+H+	Simazine	#DIV/0!	#DIV/0!	#DIV/0!	#DIV/0!	#DIV/0!	#DIV/0!	#DIV/0!	#DIV/0!	#DIV/0!	#DIV/0!	#DIV/0!	#DIV/0!	#DIV/0!	#DIV/0!	#DIV/0!	#DIV/0!	#DIV/0!	#DIV/0!	#DIV/0!	#DIV/0!	#DIV/0!	#DIV/0!	#DIV/0!	#DIV/0!
Benzothiazole	M+H+	Benzotriazole	#DIV/0!	#DIV/0!	#DIV/0!	#DIV/0!	#DIV/0!	#DIV/0!	#DIV/0!	#DIV/0!	#DIV/0!	#DIV/0!	#DIV/0!	#DIV/0!	#DIV/0!	#DIV/0!	#DIV/0!	#DIV/0!	#DIV/0!	#DIV/0!	#DIV/0!	#DIV/0!	#DIV/0!	#DIV/0!	#DIV/0!	#DIV/0!
Benzotriazole-5-carboxylic acid	M+H+	Benzotriazole	#DIV/0!	#DIV/0!	#DIV/0!	#DIV/0!	#DIV/0!	#DIV/0!	#DIV/0!	#DIV/0!	#DIV/0!	#DIV/0!	#DIV/0!	#DIV/0!	#DIV/0!	#DIV/0!	#DIV/0!	#DIV/0!	#DIV/0!	#DIV/0!	#DIV/0!	#DIV/0!	#DIV/0!	#DIV/0!	#DIV/0!	#DIV/0!
Butylamine	M+H+	Chlormequat	#DIV/0!	#DIV/0!	#DIV/0!	#DIV/0!	#DIV/0!	#DIV/0!	#DIV/0!	#DIV/0!	#DIV/0!	#DIV/0!	#DIV/0!	#DIV/0!	#DIV/0!	#DIV/0!	#DIV/0!	#DIV/0!	#DIV/0!	#DIV/0!	#DIV/0!	#DIV/0!	#DIV/0!	#DIV/0!	#DIV/0!	#DIV/0!
Carbamazepine-10,11-epoxide	M+H+	Carbamazepine	#DIV/0!	#DIV/0!	#DIV/0!	#DIV/0!	#DIV/0!	#DIV/0!	#DIV/0!	#DIV/0!	#DIV/0!	#DIV/0!	#DIV/0!	#DIV/0!	#DIV/0!	#DIV/0!	#DIV/0!	#DIV/0!	#DIV/0!	#DIV/0!	#DIV/0!	#DIV/0!	#DIV/0!	#DIV/0!	#DIV/0!	#DIV/0!
Chlorpyrifos	M+H+	Metolachlor	#DIV/0!	#DIV/0!	#DIV/0!	#DIV/0!	#DIV/0!	#DIV/0!	#DIV/0!	#DIV/0!	#DIV/0!	#DIV/0!	#DIV/0!	#DIV/0!	#DIV/0!	#DIV/0!	#DIV/0!	#DIV/0!	#DIV/0!	#DIV/0!	#DIV/0!	#DIV/0!	#DIV/0!	#DIV/0!	#DIV/0!	#DIV/0!
Climbazole	M+H+	Imazalil	#DIV/0!	#DIV/0!	#DIV/0!	#DIV/0!	#DIV/0!	#DIV/0!	#DIV/0!	#DIV/0!	#DIV/0!	#DIV/0!	#DIV/0!	#DIV/0!	#DIV/0!	#DIV/0!	#DIV/0!	#DIV/0!	#DIV/0!	#DIV/0!	#DIV/0!	#DIV/0!	#DIV/0!	#DIV/0!	#DIV/0!	#DIV/0!
Clotrimazole	M+H+	Carbamazepine	#DIV/0!	#DIV/0!	#DIV/0!	#DIV/0!	#DIV/0!	#DIV/0!	#DIV/0!	#DIV/0!	#DIV/0!	#DIV/0!	#DIV/0!	#DIV/0!	#DIV/0!	#DIV/0!	#DIV/0!	#DIV/0!	#DIV/0!	#DIV/0!	#DIV/0!	#DIV/0!	#DIV/0!	#DIV/0!	#DIV/0!	#DIV/0!
Dazomet	M+H+	Caffeine	#DIV/0!	#DIV/0!	#DIV/0!	#DIV/0!	#DIV/0!	#DIV/0!	#DIV/0!	#DIV/0!	#DIV/0!	#DIV/0!	#DIV/0!	#DIV/0!	#DIV/0!	#DIV/0!	#DIV/0!	#DIV/0!	#DIV/0!	#DIV/0!	#DIV/0!	#DIV/0!	#DIV/0!	#DIV/0!	#DIV/0!	#DIV/0!
Irgarol	M+H+	Atrazine	#DIV/0!	#DIV/0!	#DIV/0!	#DIV/0!	#DIV/0!	#DIV/0!	#DIV/0!	#DIV/0!	#DIV/0!	#DIV/0!	#DIV/0!	#DIV/0!	#DIV/0!	#DIV/0!	#DIV/0!	#DIV/0!	#DIV/0!	#DIV/0!	#DIV/0!	#DIV/0!	#DIV/0!	#DIV/0!	#DIV/0!	#DIV/0!
Ketoconazole	M+H+	Imazalil	#DIV/0!	#DIV/0!	#DIV/0!	#DIV/0!	#DIV/0!	#DIV/0!	#DIV/0!	#DIV/0!	#DIV/0!	#DIV/0!	#DIV/0!	#DIV/0!	#DIV/0!	#DIV/0!	#DIV/0!	#DIV/0!	#DIV/0!	#DIV/0!	#DIV/0!	#DIV/0!	#DIV/0!	#DIV/0!	#DIV/0!	#DIV/0!
Melamine	M+H+	Simazine	#DIV/0!	#DIV/0!	#DIV/0!	#DIV/0!	#DIV/0!	#DIV/0!	#DIV/0!	#DIV/0!	#DIV/0!	#DIV/0!	#DIV/0!	#DIV/0!	#DIV/0!	#DIV/0!	#DIV/0!	#DIV/0!	#DIV/0!	#DIV/0!	#DIV/0!	#DIV/0!	#DIV/0!	#DIV/0!	#DIV/0!	#DIV/0!
Metazachlor	M+H+	Metolachlor	#DIV/0!	#DIV/0!	#DIV/0!	#DIV/0!	#DIV/0!	#DIV/0!	#DIV/0!	#DIV/0!	#DIV/0!	#DIV/0!	#DIV/0!	#DIV/0!	#DIV/0!	#DIV/0!	#DIV/0!	#DIV/0!	#DIV/0!	#DIV/0!	#DIV/0!	#DIV/0!	#DIV/0!	#DIV/0!	#DIV/0!	#DIV/0!
Metformin	M+H+	Caffeine	#DIV/0!	#DIV/0!	#DIV/0!	#DIV/0!	#DIV/0!	#DIV/0!	#DIV/0!	#DIV/0!	#DIV/0!	#DIV/0!	#DIV/0!	#DIV/0!	#DIV/0!	#DIV/0!	#DIV/0!	#DIV/0!	#DIV/0!	#DIV/0!	#DIV/0!	#DIV/0!	#DIV/0!	#DIV/0!	#DIV/0!	#DIV/0!
Methidathion	M+H+	Metolachlor	#DIV/0!	#DIV/0!	#DIV/0!	#DIV/0!	#DIV/0!	#DIV/0!	#DIV/0!	#DIV/0!	#DIV/0!	#DIV/0!	#DIV/0!	#DIV/0!	#DIV/0!	#DIV/0!	#DIV/0!	#DIV/0!	#DIV/0!	#DIV/0!	#DIV/0!	#DIV/0!	#DIV/0!	#DIV/0!	#DIV/0!	#DIV/0!
Methomyl	M+H+	Butocarboxim	#DIV/0!	#DIV/0!	#DIV/0!	#DIV/0!	#DIV/0!	#DIV/0!	#DIV/0!	#DIV/0!	#DIV/0!	#DIV/0!	#DIV/0!	#DIV/0!	#DIV/0!	#DIV/0!	#DIV/0!	#DIV/0!	#DIV/0!	#DIV/0!	#DIV/0!	#DIV/0!	#DIV/0!	#DIV/0!	#DIV/0!	#DIV/0!
Metolachlor-ESA	M+H+	Metolachlor	#DIV/0!	#DIV/0!	#DIV/0!	#DIV/0!	#DIV/0!	#DIV/0!	#DIV/0!	#DIV/0!	#DIV/0!	#DIV/0!	#DIV/0!	#DIV/0!	#DIV/0!	#DIV/0!	#DIV/0!	#DIV/0!	#DIV/0!	#DIV/0!	#DIV/0!	#DIV/0!	#DIV/0!	#DIV/0!	#DIV/0!	#DIV/0!
Metolachlor-OA	M+H+	Metolachlor	#DIV/0!	#DIV/0!	#DIV/0!	#DIV/0!	#DIV/0!	#DIV/0!	#DIV/0!	#DIV/0!	#DIV/0!	#DIV/0!	#DIV/0!	#DIV/0!	#DIV/0!	#DIV/0!	#DIV/0!	#DIV/0!	#DIV/0!	#DIV/0!	#DIV/0!	#DIV/0!	#DIV/0!	#DIV/0!	#DIV/0!	#DIV/0!
Monuron	M+H+	Dimethyl phthalate	#DIV/0!	#DIV/0!	#DIV/0!	#DIV/0!	#DIV/0!	#DIV/0!	#DIV/0!	#DIV/0!	#DIV/0!	#DIV/0!	#DIV/0!	#DIV/0!	#DIV/0!	#DIV/0!	#DIV/0!	#DIV/0!	#DIV/0!	#DIV/0!	#DIV/0!	#DIV/0!	#DIV/0!	#DIV/0!	#DIV/0!	#DIV/0!
Naproxen	M+H+	Dimethyl phthalate	#DIV/0!	#DIV/0!	#DIV/0!	#DIV/0!	#DIV/0!	#DIV/0!	#DIV/0!	#DIV/0!	#DIV/0!	#DIV/0!	#DIV/0!	#DIV/0!	#DIV/0!	#DIV/0!	#DIV/0!	#DIV/0!	#DIV/0!	#DIV/0!	#DIV/0!	#DIV/0!	#DIV/0!	#DIV/0!	#DIV/0!	#DIV/0!
Omethoate	M+H+	Dichlorvos	#DIV/0!	#DIV/0!	#DIV/0!	#DIV/0!	#DIV/0!	#DIV/0!	#DIV/0!	#DIV/0!	#DIV/0!	#DIV/0!	#DIV/0!	#DIV/0!	#DIV/0!	#DIV/0!	#DIV/0!	#DIV/0!	#DIV/0!	#DIV/0!	#DIV/0!	#DIV/0!	#DIV/0!	#DIV/0!	#DIV/0!	#DIV/0!
Phenazine	M+H+	Carbamazepine	#DIV/0!	#DIV/0!	#DIV/0!	#DIV/0!	#DIV/0!	#DIV/0!	#DIV/0!	#DIV/0!	#DIV/0!	#DIV/0!	#DIV/0!	#DIV/0!	#DIV/0!	#DIV/0!	#DIV/0!	#DIV/0!	#DIV/0!	#DIV/0!	#DIV/0!	#DIV/0!	#DIV/0!	#DIV/0!	#DIV/0!	#DIV/0!
Reserpine	M+H+	Rifaximin	#DIV/0!	#DIV/0!	#DIV/0!	#DIV/0!	#DIV/0!	#DIV/0!	#DIV/0!	#DIV/0!	#DIV/0!	#DIV/0!	#DIV/0!	#DIV/0!	#DIV/0!	#DIV/0!	#DIV/0!	#DIV/0!	#DIV/0!	#DIV/0!	#DIV/0!	#DIV/0!	#DIV/0!	#DIV/0!	#DIV/0!	#DIV/0!
Sebuthylazine	M+H+	Atrazine	#DIV/0!	#DIV/0!	#DIV/0!	#DIV/0!	#DIV/0!	#DIV/0!	#DIV/0!	#DIV/0!	#DIV/0!	#DIV/0!	#DIV/0!	#DIV/0!	#DIV/0!	#DIV/0!	#DIV/0!	#DIV/0!	#DIV/0!	#DIV/0!	#DIV/0!	#DIV/0!	#DIV/0!	#DIV/0!	#DIV/0!	#DIV/0!
Simazine-2-OH	M+H+	Simazine	#DIV/0!	#DIV/0!	#DIV/0!	#DIV/0!	#DIV/0!	#DIV/0!	#DIV/0!	#DIV/0!	#DIV/0!	#DIV/0!	#DIV/0!	#DIV/0!	#DIV/0!	#DIV/0!	#DIV/0!	#DIV/0!	#DIV/0!	#DIV/0!	#DIV/0!	#DIV/0!	#DIV/0!	#DIV/0!	#DIV/0!	#DIV/0!
Simvastatin H	M+H+	Progesterone	#DIV/0!	#DIV/0!	#DIV/0!	#DIV/0!	#DIV/0!	#DIV/0!	#DIV/0!	#DIV/0!	#DIV/0!	#DIV/0!	#DIV/0!	#DIV/0!	#DIV/0!	#DIV/0!	#DIV/0!	#DIV/0!	#DIV/0!	#DIV/0!	#DIV/0!	#DIV/0!	#DIV/0!	#DIV/0!	#DIV/0!	#DIV/0!
Simvastatin NH4	M-+NH4+	Progesterone	#DIV/0!	#DIV/0!	#DIV/0!	#DIV/0!	#DIV/0!	#DIV/0!	#DIV/0!	#DIV/0!	#DIV/0!	#DIV/0!	#DIV/0!	#DIV/0!	#DIV/0!	#DIV/0!	#DIV/0!	#DIV/0!	#DIV/0!	#DIV/0!	#DIV/0!	#DIV/0!	#DIV/0!	#DIV/0!	#DIV/0!	#DIV/0!
Simvastatin Na	M+Na+	Progesterone	#DIV/0!	#DIV/0!	#DIV/0!	#DIV/0!	#DIV/0!	#DIV/0!	#DIV/0!	#DIV/0!	#DIV/0!	#DIV/0!	#DIV/0!	#DIV/0!	#DIV/0!	#DIV/0!	#DIV/0!	#DIV/0!	#DIV/0!	#DIV/0!	#DIV/0!	#DIV/0!	#DIV/0!	#DIV/0!	#DIV/0!	#DIV/0!
Sudan I	M+H+	Carbamazepine	#DIV/0!	#DIV/0!	#DIV/0!	#DIV/0!	#DIV/0!	#DIV/0!	#DIV/0!	#DIV/0!	#DIV/0!	#DIV/0!	#DIV/0!	#DIV/0!	#DIV/0!	#DIV/0!	#DIV/0!	#DIV/0!	#DIV/0!	#DIV/0!	#DIV/0!	#DIV/0!	#DIV/0!	#DIV/0!	#DIV/0!	#DIV/0!
Theophylline	M+H+	Caffeine	#DIV/0!	#DIV/0!	#DIV/0!	#DIV/0!	#DIV/0!	#DIV/0!	#DIV/0!	#DIV/0!	#DIV/0!	#DIV/0!	#DIV/0!	#DIV/0!	#DIV/0!	#DIV/0!	#DIV/0!	#DIV/0!	#DIV/0!	#DIV/0!	#DIV/0!	#DIV/0!	#DIV/0!	#DIV/0!	#DIV/0!	#DIV/0!
Thiabendazole	M+H+	Benzotriazole	#DIV/0!	#DIV/0!	#DIV/0!	#DIV/0!	#DIV/0!	#DIV/0!	#DIV/0!	#DIV/0!	#DIV/0!	#DIV/0!	#DIV/0!	#DIV/0!	#DIV/0!	#DIV/0!	#DIV/0!	#DIV/0!	#DIV/0!	#DIV/0!	#DIV/0!	#DIV/0!	#DIV/0!	#DIV/0!	#DIV/0!	#DIV/0!

## Sheet: Parent-TP approach
		Replicate 1						Replicate 2						Replicate 3						Average
Transformation product	Parent compound	Concentration S1a (M)	Concentration S1b (M)	Concentration S2a (M)	Concentration S2b (M)	Concentration S3a (M)	Concentration S3b (M)	Concentration S1a (M)	Concentration S1b (M)	Concentration S2a (M)	Concentration S2b (M)	Concentration S3a (M)	Concentration S3b (M)	Concentration S1a (M)	Concentration S1b (M)	Concentration S2a (M)	Concentration S2b (M)	Concentration S3a (M)	Concentration S3b (M)	Concentration S1a (M)	Concentration S1b (M)	Concentration S2a (M)	Concentration S2b (M)	Concentration S3a (M)	Concentration S3b (M)
10,11-dihydro-10-hydroxycarbamazepine	Carbamazepine	#DIV/0!	#DIV/0!	#DIV/0!	#DIV/0!	#DIV/0!	#DIV/0!	#DIV/0!	#DIV/0!	#DIV/0!	#DIV/0!	#DIV/0!	#DIV/0!	#DIV/0!	#DIV/0!	#DIV/0!	#DIV/0!	#DIV/0!	#DIV/0!	#DIV/0!	#DIV/0!	#DIV/0!	#DIV/0!	#DIV/0!	#DIV/0!
2-(methylthio)benzothiazole	TCMTB	#DIV/0!	#DIV/0!	#DIV/0!	#DIV/0!	#DIV/0!	#DIV/0!	#DIV/0!	#DIV/0!	#DIV/0!	#DIV/0!	#DIV/0!	#DIV/0!	#DIV/0!	#DIV/0!	#DIV/0!	#DIV/0!	#DIV/0!	#DIV/0!	#DIV/0!	#DIV/0!	#DIV/0!	#DIV/0!	#DIV/0!	#DIV/0!
2-aminobenzothiazole	TCMTB	#DIV/0!	#DIV/0!	#DIV/0!	#DIV/0!	#DIV/0!	#DIV/0!	#DIV/0!	#DIV/0!	#DIV/0!	#DIV/0!	#DIV/0!	#DIV/0!	#DIV/0!	#DIV/0!	#DIV/0!	#DIV/0!	#DIV/0!	#DIV/0!	#DIV/0!	#DIV/0!	#DIV/0!	#DIV/0!	#DIV/0!	#DIV/0!
2-hydroxybenzothiazole	TCMTB	#DIV/0!	#DIV/0!	#DIV/0!	#DIV/0!	#DIV/0!	#DIV/0!	#DIV/0!	#DIV/0!	#DIV/0!	#DIV/0!	#DIV/0!	#DIV/0!	#DIV/0!	#DIV/0!	#DIV/0!	#DIV/0!	#DIV/0!	#DIV/0!	#DIV/0!	#DIV/0!	#DIV/0!	#DIV/0!	#DIV/0!	#DIV/0!
2-methylbenzothiazole	TCMTB	#DIV/0!	#DIV/0!	#DIV/0!	#DIV/0!	#DIV/0!	#DIV/0!	#DIV/0!	#DIV/0!	#DIV/0!	#DIV/0!	#DIV/0!	#DIV/0!	#DIV/0!	#DIV/0!	#DIV/0!	#DIV/0!	#DIV/0!	#DIV/0!	#DIV/0!	#DIV/0!	#DIV/0!	#DIV/0!	#DIV/0!	#DIV/0!
5-chlorobenzotriazole	Benzotriazole	#DIV/0!	#DIV/0!	#DIV/0!	#DIV/0!	#DIV/0!	#DIV/0!	#DIV/0!	#DIV/0!	#DIV/0!	#DIV/0!	#DIV/0!	#DIV/0!	#DIV/0!	#DIV/0!	#DIV/0!	#DIV/0!	#DIV/0!	#DIV/0!	#DIV/0!	#DIV/0!	#DIV/0!	#DIV/0!	#DIV/0!	#DIV/0!
5-methyl-1H-benzotriazole	Benzotriazole	#DIV/0!	#DIV/0!	#DIV/0!	#DIV/0!	#DIV/0!	#DIV/0!	#DIV/0!	#DIV/0!	#DIV/0!	#DIV/0!	#DIV/0!	#DIV/0!	#DIV/0!	#DIV/0!	#DIV/0!	#DIV/0!	#DIV/0!	#DIV/0!	#DIV/0!	#DIV/0!	#DIV/0!	#DIV/0!	#DIV/0!	#DIV/0!
Atrazine-2-OH	Atrazine	#DIV/0!	#DIV/0!	#DIV/0!	#DIV/0!	#DIV/0!	#DIV/0!	#DIV/0!	#DIV/0!	#DIV/0!	#DIV/0!	#DIV/0!	#DIV/0!	#DIV/0!	#DIV/0!	#DIV/0!	#DIV/0!	#DIV/0!	#DIV/0!	#DIV/0!	#DIV/0!	#DIV/0!	#DIV/0!	#DIV/0!	#DIV/0!
Atrazine-desethyl	Atrazine	#DIV/0!	#DIV/0!	#DIV/0!	#DIV/0!	#DIV/0!	#DIV/0!	#DIV/0!	#DIV/0!	#DIV/0!	#DIV/0!	#DIV/0!	#DIV/0!	#DIV/0!	#DIV/0!	#DIV/0!	#DIV/0!	#DIV/0!	#DIV/0!	#DIV/0!	#DIV/0!	#DIV/0!	#DIV/0!	#DIV/0!	#DIV/0!
Atrazine-desethyl-2-OH	Atrazine	#DIV/0!	#DIV/0!	#DIV/0!	#DIV/0!	#DIV/0!	#DIV/0!	#DIV/0!	#DIV/0!	#DIV/0!	#DIV/0!	#DIV/0!	#DIV/0!	#DIV/0!	#DIV/0!	#DIV/0!	#DIV/0!	#DIV/0!	#DIV/0!	#DIV/0!	#DIV/0!	#DIV/0!	#DIV/0!	#DIV/0!	#DIV/0!
Atrazine-desethyl-desisopropyl	Atrazine	#DIV/0!	#DIV/0!	#DIV/0!	#DIV/0!	#DIV/0!	#DIV/0!	#DIV/0!	#DIV/0!	#DIV/0!	#DIV/0!	#DIV/0!	#DIV/0!	#DIV/0!	#DIV/0!	#DIV/0!	#DIV/0!	#DIV/0!	#DIV/0!	#DIV/0!	#DIV/0!	#DIV/0!	#DIV/0!	#DIV/0!	#DIV/0!
Atrazine-desethyl-desisopropyl-2-OH	Atrazine	#DIV/0!	#DIV/0!	#DIV/0!	#DIV/0!	#DIV/0!	#DIV/0!	#DIV/0!	#DIV/0!	#DIV/0!	#DIV/0!	#DIV/0!	#DIV/0!	#DIV/0!	#DIV/0!	#DIV/0!	#DIV/0!	#DIV/0!	#DIV/0!	#DIV/0!	#DIV/0!	#DIV/0!	#DIV/0!	#DIV/0!	#DIV/0!
Atrazine-desisopropyl	Atrazine	#DIV/0!	#DIV/0!	#DIV/0!	#DIV/0!	#DIV/0!	#DIV/0!	#DIV/0!	#DIV/0!	#DIV/0!	#DIV/0!	#DIV/0!	#DIV/0!	#DIV/0!	#DIV/0!	#DIV/0!	#DIV/0!	#DIV/0!	#DIV/0!	#DIV/0!	#DIV/0!	#DIV/0!	#DIV/0!	#DIV/0!	#DIV/0!
Atrazine-desisopropyl-2-OH	Atrazine	#DIV/0!	#DIV/0!	#DIV/0!	#DIV/0!	#DIV/0!	#DIV/0!	#DIV/0!	#DIV/0!	#DIV/0!	#DIV/0!	#DIV/0!	#DIV/0!	#DIV/0!	#DIV/0!	#DIV/0!	#DIV/0!	#DIV/0!	#DIV/0!	#DIV/0!	#DIV/0!	#DIV/0!	#DIV/0!	#DIV/0!	#DIV/0!
Benzothiazole	TCMTB	#DIV/0!	#DIV/0!	#DIV/0!	#DIV/0!	#DIV/0!	#DIV/0!	#DIV/0!	#DIV/0!	#DIV/0!	#DIV/0!	#DIV/0!	#DIV/0!	#DIV/0!	#DIV/0!	#DIV/0!	#DIV/0!	#DIV/0!	#DIV/0!	#DIV/0!	#DIV/0!	#DIV/0!	#DIV/0!	#DIV/0!	#DIV/0!
Benzotriazole-5-carboxylic acid	Benzotriazole	#DIV/0!	#DIV/0!	#DIV/0!	#DIV/0!	#DIV/0!	#DIV/0!	#DIV/0!	#DIV/0!	#DIV/0!	#DIV/0!	#DIV/0!	#DIV/0!	#DIV/0!	#DIV/0!	#DIV/0!	#DIV/0!	#DIV/0!	#DIV/0!	#DIV/0!	#DIV/0!	#DIV/0!	#DIV/0!	#DIV/0!	#DIV/0!
Carbamazepine-10,11-epoxide	Carbamazepine	#DIV/0!	#DIV/0!	#DIV/0!	#DIV/0!	#DIV/0!	#DIV/0!	#DIV/0!	#DIV/0!	#DIV/0!	#DIV/0!	#DIV/0!	#DIV/0!	#DIV/0!	#DIV/0!	#DIV/0!	#DIV/0!	#DIV/0!	#DIV/0!	#DIV/0!	#DIV/0!	#DIV/0!	#DIV/0!	#DIV/0!	#DIV/0!
Metformin	Guanylurea	#DIV/0!	#DIV/0!	#DIV/0!	#DIV/0!	#DIV/0!	#DIV/0!	#DIV/0!	#DIV/0!	#DIV/0!	#DIV/0!	#DIV/0!	#DIV/0!	#DIV/0!	#DIV/0!	#DIV/0!	#DIV/0!	#DIV/0!	#DIV/0!	#DIV/0!	#DIV/0!	#DIV/0!	#DIV/0!	#DIV/0!	#DIV/0!
Metolachlor-ESA	Metolachlor	#DIV/0!	#DIV/0!	#DIV/0!	#DIV/0!	#DIV/0!	#DIV/0!	#DIV/0!	#DIV/0!	#DIV/0!	#DIV/0!	#DIV/0!	#DIV/0!	#DIV/0!	#DIV/0!	#DIV/0!	#DIV/0!	#DIV/0!	#DIV/0!	#DIV/0!	#DIV/0!	#DIV/0!	#DIV/0!	#DIV/0!	#DIV/0!
Metolachlor-OA	Metolachlor	#DIV/0!	#DIV/0!	#DIV/0!	#DIV/0!	#DIV/0!	#DIV/0!	#DIV/0!	#DIV/0!	#DIV/0!	#DIV/0!	#DIV/0!	#DIV/0!	#DIV/0!	#DIV/0!	#DIV/0!	#DIV/0!	#DIV/0!	#DIV/0!	#DIV/0!	#DIV/0!	#DIV/0!	#DIV/0!	#DIV/0!	#DIV/0!
Simazine-2-OH	Simazine	#DIV/0!	#DIV/0!	#DIV/0!	#DIV/0!	#DIV/0!	#DIV/0!	#DIV/0!	#DIV/0!	#DIV/0!	#DIV/0!	#DIV/0!	#DIV/0!	#DIV/0!	#DIV/0!	#DIV/0!	#DIV/0!	#DIV/0!	#DIV/0!	#DIV/0!	#DIV/0!	#DIV/0!	#DIV/0!	#DIV/0!	#DIV/0!
Theophylline	Caffeine	#DIV/0!	#DIV/0!	#DIV/0!	#DIV/0!	#DIV/0!	#DIV/0!	#DIV/0!	#DIV/0!	#DIV/0!	#DIV/0!	#DIV/0!	#DIV/0!	#DIV/0!	#DIV/0!	#DIV/0!	#DIV/0!	#DIV/0!	#DIV/0!	#DIV/0!	#DIV/0!	#DIV/0!	#DIV/0!	#DIV/0!	#DIV/0!

## Sheet: Close eluting approach
			Replicate 1						Replicate 2						Replicate 3						Average
Compound name	Ion type	Closest eluting calibration compound	Concentration S1a (M)	Concentration S1b (M)	Concentration S2a (M)	Concentration S2b (M)	Concentration S3a (M)	Concentration S3b (M)	Concentration S1a (M)	Concentration S1b (M)	Concentration S2a (M)	Concentration S2b (M)	Concentration S3a (M)	Concentration S3b (M)	Concentration S1a (M)	Concentration S1b (M)	Concentration S2a (M)	Concentration S2b (M)	Concentration S3a (M)	Concentration S3b (M)	Concentration S1a (M)	Concentration S1b (M)	Concentration S2a (M)	Concentration S2b (M)	Concentration S3a (M)	Concentration S3b (M)
10,11-dihydro-10-hydroxycarbamazepine	M+H+	Amitrole	#DIV/0!	#DIV/0!	#DIV/0!	#DIV/0!	#DIV/0!	#DIV/0!	#DIV/0!	#DIV/0!	#DIV/0!	#DIV/0!	#DIV/0!	#DIV/0!	#DIV/0!	#DIV/0!	#DIV/0!	#DIV/0!	#DIV/0!	#DIV/0!	#DIV/0!	#DIV/0!	#DIV/0!	#DIV/0!	#DIV/0!	#DIV/0!
2-(methylthio)benzothiazole	M+H+	Amitrole	#DIV/0!	#DIV/0!	#DIV/0!	#DIV/0!	#DIV/0!	#DIV/0!	#DIV/0!	#DIV/0!	#DIV/0!	#DIV/0!	#DIV/0!	#DIV/0!	#DIV/0!	#DIV/0!	#DIV/0!	#DIV/0!	#DIV/0!	#DIV/0!	#DIV/0!	#DIV/0!	#DIV/0!	#DIV/0!	#DIV/0!	#DIV/0!
2-aminobenzothiazole	M+H+	Amitrole	#DIV/0!	#DIV/0!	#DIV/0!	#DIV/0!	#DIV/0!	#DIV/0!	#DIV/0!	#DIV/0!	#DIV/0!	#DIV/0!	#DIV/0!	#DIV/0!	#DIV/0!	#DIV/0!	#DIV/0!	#DIV/0!	#DIV/0!	#DIV/0!	#DIV/0!	#DIV/0!	#DIV/0!	#DIV/0!	#DIV/0!	#DIV/0!
2-hydroxybenzothiazole	M+H+	Amitrole	#DIV/0!	#DIV/0!	#DIV/0!	#DIV/0!	#DIV/0!	#DIV/0!	#DIV/0!	#DIV/0!	#DIV/0!	#DIV/0!	#DIV/0!	#DIV/0!	#DIV/0!	#DIV/0!	#DIV/0!	#DIV/0!	#DIV/0!	#DIV/0!	#DIV/0!	#DIV/0!	#DIV/0!	#DIV/0!	#DIV/0!	#DIV/0!
2-methylbenzothiazole	M+H+	Amitrole	#DIV/0!	#DIV/0!	#DIV/0!	#DIV/0!	#DIV/0!	#DIV/0!	#DIV/0!	#DIV/0!	#DIV/0!	#DIV/0!	#DIV/0!	#DIV/0!	#DIV/0!	#DIV/0!	#DIV/0!	#DIV/0!	#DIV/0!	#DIV/0!	#DIV/0!	#DIV/0!	#DIV/0!	#DIV/0!	#DIV/0!	#DIV/0!
5-chlorobenzotriazole	M+H+	Amitrole	#DIV/0!	#DIV/0!	#DIV/0!	#DIV/0!	#DIV/0!	#DIV/0!	#DIV/0!	#DIV/0!	#DIV/0!	#DIV/0!	#DIV/0!	#DIV/0!	#DIV/0!	#DIV/0!	#DIV/0!	#DIV/0!	#DIV/0!	#DIV/0!	#DIV/0!	#DIV/0!	#DIV/0!	#DIV/0!	#DIV/0!	#DIV/0!
5-methyl-1H-benzotriazole	M+H+	Amitrole	#DIV/0!	#DIV/0!	#DIV/0!	#DIV/0!	#DIV/0!	#DIV/0!	#DIV/0!	#DIV/0!	#DIV/0!	#DIV/0!	#DIV/0!	#DIV/0!	#DIV/0!	#DIV/0!	#DIV/0!	#DIV/0!	#DIV/0!	#DIV/0!	#DIV/0!	#DIV/0!	#DIV/0!	#DIV/0!	#DIV/0!	#DIV/0!
Acephate	M+H+	Amitrole	#DIV/0!	#DIV/0!	#DIV/0!	#DIV/0!	#DIV/0!	#DIV/0!	#DIV/0!	#DIV/0!	#DIV/0!	#DIV/0!	#DIV/0!	#DIV/0!	#DIV/0!	#DIV/0!	#DIV/0!	#DIV/0!	#DIV/0!	#DIV/0!	#DIV/0!	#DIV/0!	#DIV/0!	#DIV/0!	#DIV/0!	#DIV/0!
Adenosine	M+H+	Amitrole	#DIV/0!	#DIV/0!	#DIV/0!	#DIV/0!	#DIV/0!	#DIV/0!	#DIV/0!	#DIV/0!	#DIV/0!	#DIV/0!	#DIV/0!	#DIV/0!	#DIV/0!	#DIV/0!	#DIV/0!	#DIV/0!	#DIV/0!	#DIV/0!	#DIV/0!	#DIV/0!	#DIV/0!	#DIV/0!	#DIV/0!	#DIV/0!
Ampicillin	M+H+	Amitrole	#DIV/0!	#DIV/0!	#DIV/0!	#DIV/0!	#DIV/0!	#DIV/0!	#DIV/0!	#DIV/0!	#DIV/0!	#DIV/0!	#DIV/0!	#DIV/0!	#DIV/0!	#DIV/0!	#DIV/0!	#DIV/0!	#DIV/0!	#DIV/0!	#DIV/0!	#DIV/0!	#DIV/0!	#DIV/0!	#DIV/0!	#DIV/0!
Atrazine-2-OH	M+H+	Amitrole	#DIV/0!	#DIV/0!	#DIV/0!	#DIV/0!	#DIV/0!	#DIV/0!	#DIV/0!	#DIV/0!	#DIV/0!	#DIV/0!	#DIV/0!	#DIV/0!	#DIV/0!	#DIV/0!	#DIV/0!	#DIV/0!	#DIV/0!	#DIV/0!	#DIV/0!	#DIV/0!	#DIV/0!	#DIV/0!	#DIV/0!	#DIV/0!
Atrazine-desethyl	M+H+	Amitrole	#DIV/0!	#DIV/0!	#DIV/0!	#DIV/0!	#DIV/0!	#DIV/0!	#DIV/0!	#DIV/0!	#DIV/0!	#DIV/0!	#DIV/0!	#DIV/0!	#DIV/0!	#DIV/0!	#DIV/0!	#DIV/0!	#DIV/0!	#DIV/0!	#DIV/0!	#DIV/0!	#DIV/0!	#DIV/0!	#DIV/0!	#DIV/0!
Atrazine-desethyl-2-OH	M+H+	Amitrole	#DIV/0!	#DIV/0!	#DIV/0!	#DIV/0!	#DIV/0!	#DIV/0!	#DIV/0!	#DIV/0!	#DIV/0!	#DIV/0!	#DIV/0!	#DIV/0!	#DIV/0!	#DIV/0!	#DIV/0!	#DIV/0!	#DIV/0!	#DIV/0!	#DIV/0!	#DIV/0!	#DIV/0!	#DIV/0!	#DIV/0!	#DIV/0!
Atrazine-desethyl-desisopropyl	M+H+	Amitrole	#DIV/0!	#DIV/0!	#DIV/0!	#DIV/0!	#DIV/0!	#DIV/0!	#DIV/0!	#DIV/0!	#DIV/0!	#DIV/0!	#DIV/0!	#DIV/0!	#DIV/0!	#DIV/0!	#DIV/0!	#DIV/0!	#DIV/0!	#DIV/0!	#DIV/0!	#DIV/0!	#DIV/0!	#DIV/0!	#DIV/0!	#DIV/0!
Atrazine-desethyl-desisopropyl-2-OH	M+H+	Amitrole	#DIV/0!	#DIV/0!	#DIV/0!	#DIV/0!	#DIV/0!	#DIV/0!	#DIV/0!	#DIV/0!	#DIV/0!	#DIV/0!	#DIV/0!	#DIV/0!	#DIV/0!	#DIV/0!	#DIV/0!	#DIV/0!	#DIV/0!	#DIV/0!	#DIV/0!	#DIV/0!	#DIV/0!	#DIV/0!	#DIV/0!	#DIV/0!
Atrazine-desisopropyl	M+H+	Amitrole	#DIV/0!	#DIV/0!	#DIV/0!	#DIV/0!	#DIV/0!	#DIV/0!	#DIV/0!	#DIV/0!	#DIV/0!	#DIV/0!	#DIV/0!	#DIV/0!	#DIV/0!	#DIV/0!	#DIV/0!	#DIV/0!	#DIV/0!	#DIV/0!	#DIV/0!	#DIV/0!	#DIV/0!	#DIV/0!	#DIV/0!	#DIV/0!
Atrazine-desisopropyl-2-OH	M+H+	Amitrole	#DIV/0!	#DIV/0!	#DIV/0!	#DIV/0!	#DIV/0!	#DIV/0!	#DIV/0!	#DIV/0!	#DIV/0!	#DIV/0!	#DIV/0!	#DIV/0!	#DIV/0!	#DIV/0!	#DIV/0!	#DIV/0!	#DIV/0!	#DIV/0!	#DIV/0!	#DIV/0!	#DIV/0!	#DIV/0!	#DIV/0!	#DIV/0!
Benzothiazole	M+H+	Amitrole	#DIV/0!	#DIV/0!	#DIV/0!	#DIV/0!	#DIV/0!	#DIV/0!	#DIV/0!	#DIV/0!	#DIV/0!	#DIV/0!	#DIV/0!	#DIV/0!	#DIV/0!	#DIV/0!	#DIV/0!	#DIV/0!	#DIV/0!	#DIV/0!	#DIV/0!	#DIV/0!	#DIV/0!	#DIV/0!	#DIV/0!	#DIV/0!
Benzotriazole-5-carboxylic acid	M+H+	Amitrole	#DIV/0!	#DIV/0!	#DIV/0!	#DIV/0!	#DIV/0!	#DIV/0!	#DIV/0!	#DIV/0!	#DIV/0!	#DIV/0!	#DIV/0!	#DIV/0!	#DIV/0!	#DIV/0!	#DIV/0!	#DIV/0!	#DIV/0!	#DIV/0!	#DIV/0!	#DIV/0!	#DIV/0!	#DIV/0!	#DIV/0!	#DIV/0!
Butylamine	M+H+	Amitrole	#DIV/0!	#DIV/0!	#DIV/0!	#DIV/0!	#DIV/0!	#DIV/0!	#DIV/0!	#DIV/0!	#DIV/0!	#DIV/0!	#DIV/0!	#DIV/0!	#DIV/0!	#DIV/0!	#DIV/0!	#DIV/0!	#DIV/0!	#DIV/0!	#DIV/0!	#DIV/0!	#DIV/0!	#DIV/0!	#DIV/0!	#DIV/0!
Carbamazepine-10,11-epoxide	M+H+	Amitrole	#DIV/0!	#DIV/0!	#DIV/0!	#DIV/0!	#DIV/0!	#DIV/0!	#DIV/0!	#DIV/0!	#DIV/0!	#DIV/0!	#DIV/0!	#DIV/0!	#DIV/0!	#DIV/0!	#DIV/0!	#DIV/0!	#DIV/0!	#DIV/0!	#DIV/0!	#DIV/0!	#DIV/0!	#DIV/0!	#DIV/0!	#DIV/0!
Chlorpyrifos	M+H+	Amitrole	#DIV/0!	#DIV/0!	#DIV/0!	#DIV/0!	#DIV/0!	#DIV/0!	#DIV/0!	#DIV/0!	#DIV/0!	#DIV/0!	#DIV/0!	#DIV/0!	#DIV/0!	#DIV/0!	#DIV/0!	#DIV/0!	#DIV/0!	#DIV/0!	#DIV/0!	#DIV/0!	#DIV/0!	#DIV/0!	#DIV/0!	#DIV/0!
Climbazole	M+H+	Amitrole	#DIV/0!	#DIV/0!	#DIV/0!	#DIV/0!	#DIV/0!	#DIV/0!	#DIV/0!	#DIV/0!	#DIV/0!	#DIV/0!	#DIV/0!	#DIV/0!	#DIV/0!	#DIV/0!	#DIV/0!	#DIV/0!	#DIV/0!	#DIV/0!	#DIV/0!	#DIV/0!	#DIV/0!	#DIV/0!	#DIV/0!	#DIV/0!
Clotrimazole	M+H+	Amitrole	#DIV/0!	#DIV/0!	#DIV/0!	#DIV/0!	#DIV/0!	#DIV/0!	#DIV/0!	#DIV/0!	#DIV/0!	#DIV/0!	#DIV/0!	#DIV/0!	#DIV/0!	#DIV/0!	#DIV/0!	#DIV/0!	#DIV/0!	#DIV/0!	#DIV/0!	#DIV/0!	#DIV/0!	#DIV/0!	#DIV/0!	#DIV/0!
Dazomet	M+H+	Amitrole	#DIV/0!	#DIV/0!	#DIV/0!	#DIV/0!	#DIV/0!	#DIV/0!	#DIV/0!	#DIV/0!	#DIV/0!	#DIV/0!	#DIV/0!	#DIV/0!	#DIV/0!	#DIV/0!	#DIV/0!	#DIV/0!	#DIV/0!	#DIV/0!	#DIV/0!	#DIV/0!	#DIV/0!	#DIV/0!	#DIV/0!	#DIV/0!
Irgarol	M+H+	Amitrole	#DIV/0!	#DIV/0!	#DIV/0!	#DIV/0!	#DIV/0!	#DIV/0!	#DIV/0!	#DIV/0!	#DIV/0!	#DIV/0!	#DIV/0!	#DIV/0!	#DIV/0!	#DIV/0!	#DIV/0!	#DIV/0!	#DIV/0!	#DIV/0!	#DIV/0!	#DIV/0!	#DIV/0!	#DIV/0!	#DIV/0!	#DIV/0!
Ketoconazole	M+H+	Amitrole	#DIV/0!	#DIV/0!	#DIV/0!	#DIV/0!	#DIV/0!	#DIV/0!	#DIV/0!	#DIV/0!	#DIV/0!	#DIV/0!	#DIV/0!	#DIV/0!	#DIV/0!	#DIV/0!	#DIV/0!	#DIV/0!	#DIV/0!	#DIV/0!	#DIV/0!	#DIV/0!	#DIV/0!	#DIV/0!	#DIV/0!	#DIV/0!
Melamine	M+H+	Amitrole	#DIV/0!	#DIV/0!	#DIV/0!	#DIV/0!	#DIV/0!	#DIV/0!	#DIV/0!	#DIV/0!	#DIV/0!	#DIV/0!	#DIV/0!	#DIV/0!	#DIV/0!	#DIV/0!	#DIV/0!	#DIV/0!	#DIV/0!	#DIV/0!	#DIV/0!	#DIV/0!	#DIV/0!	#DIV/0!	#DIV/0!	#DIV/0!
Metazachlor	M+H+	Amitrole	#DIV/0!	#DIV/0!	#DIV/0!	#DIV/0!	#DIV/0!	#DIV/0!	#DIV/0!	#DIV/0!	#DIV/0!	#DIV/0!	#DIV/0!	#DIV/0!	#DIV/0!	#DIV/0!	#DIV/0!	#DIV/0!	#DIV/0!	#DIV/0!	#DIV/0!	#DIV/0!	#DIV/0!	#DIV/0!	#DIV/0!	#DIV/0!
Metformin	M+H+	Amitrole	#DIV/0!	#DIV/0!	#DIV/0!	#DIV/0!	#DIV/0!	#DIV/0!	#DIV/0!	#DIV/0!	#DIV/0!	#DIV/0!	#DIV/0!	#DIV/0!	#DIV/0!	#DIV/0!	#DIV/0!	#DIV/0!	#DIV/0!	#DIV/0!	#DIV/0!	#DIV/0!	#DIV/0!	#DIV/0!	#DIV/0!	#DIV/0!
Methidathion	M+H+	Amitrole	#DIV/0!	#DIV/0!	#DIV/0!	#DIV/0!	#DIV/0!	#DIV/0!	#DIV/0!	#DIV/0!	#DIV/0!	#DIV/0!	#DIV/0!	#DIV/0!	#DIV/0!	#DIV/0!	#DIV/0!	#DIV/0!	#DIV/0!	#DIV/0!	#DIV/0!	#DIV/0!	#DIV/0!	#DIV/0!	#DIV/0!	#DIV/0!
Methomyl	M+H+	Amitrole	#DIV/0!	#DIV/0!	#DIV/0!	#DIV/0!	#DIV/0!	#DIV/0!	#DIV/0!	#DIV/0!	#DIV/0!	#DIV/0!	#DIV/0!	#DIV/0!	#DIV/0!	#DIV/0!	#DIV/0!	#DIV/0!	#DIV/0!	#DIV/0!	#DIV/0!	#DIV/0!	#DIV/0!	#DIV/0!	#DIV/0!	#DIV/0!
Metolachlor-ESA	M+H+	Amitrole	#DIV/0!	#DIV/0!	#DIV/0!	#DIV/0!	#DIV/0!	#DIV/0!	#DIV/0!	#DIV/0!	#DIV/0!	#DIV/0!	#DIV/0!	#DIV/0!	#DIV/0!	#DIV/0!	#DIV/0!	#DIV/0!	#DIV/0!	#DIV/0!	#DIV/0!	#DIV/0!	#DIV/0!	#DIV/0!	#DIV/0!	#DIV/0!
Metolachlor-OA	M+H+	Amitrole	#DIV/0!	#DIV/0!	#DIV/0!	#DIV/0!	#DIV/0!	#DIV/0!	#DIV/0!	#DIV/0!	#DIV/0!	#DIV/0!	#DIV/0!	#DIV/0!	#DIV/0!	#DIV/0!	#DIV/0!	#DIV/0!	#DIV/0!	#DIV/0!	#DIV/0!	#DIV/0!	#DIV/0!	#DIV/0!	#DIV/0!	#DIV/0!
Monuron	M+H+	Amitrole	#DIV/0!	#DIV/0!	#DIV/0!	#DIV/0!	#DIV/0!	#DIV/0!	#DIV/0!	#DIV/0!	#DIV/0!	#DIV/0!	#DIV/0!	#DIV/0!	#DIV/0!	#DIV/0!	#DIV/0!	#DIV/0!	#DIV/0!	#DIV/0!	#DIV/0!	#DIV/0!	#DIV/0!	#DIV/0!	#DIV/0!	#DIV/0!
Naproxen	M+H+	Amitrole	#DIV/0!	#DIV/0!	#DIV/0!	#DIV/0!	#DIV/0!	#DIV/0!	#DIV/0!	#DIV/0!	#DIV/0!	#DIV/0!	#DIV/0!	#DIV/0!	#DIV/0!	#DIV/0!	#DIV/0!	#DIV/0!	#DIV/0!	#DIV/0!	#DIV/0!	#DIV/0!	#DIV/0!	#DIV/0!	#DIV/0!	#DIV/0!
Omethoate	M+H+	Amitrole	#DIV/0!	#DIV/0!	#DIV/0!	#DIV/0!	#DIV/0!	#DIV/0!	#DIV/0!	#DIV/0!	#DIV/0!	#DIV/0!	#DIV/0!	#DIV/0!	#DIV/0!	#DIV/0!	#DIV/0!	#DIV/0!	#DIV/0!	#DIV/0!	#DIV/0!	#DIV/0!	#DIV/0!	#DIV/0!	#DIV/0!	#DIV/0!
Phenazine	M+H+	Amitrole	#DIV/0!	#DIV/0!	#DIV/0!	#DIV/0!	#DIV/0!	#DIV/0!	#DIV/0!	#DIV/0!	#DIV/0!	#DIV/0!	#DIV/0!	#DIV/0!	#DIV/0!	#DIV/0!	#DIV/0!	#DIV/0!	#DIV/0!	#DIV/0!	#DIV/0!	#DIV/0!	#DIV/0!	#DIV/0!	#DIV/0!	#DIV/0!
Reserpine	M+H+	Amitrole	#DIV/0!	#DIV/0!	#DIV/0!	#DIV/0!	#DIV/0!	#DIV/0!	#DIV/0!	#DIV/0!	#DIV/0!	#DIV/0!	#DIV/0!	#DIV/0!	#DIV/0!	#DIV/0!	#DIV/0!	#DIV/0!	#DIV/0!	#DIV/0!	#DIV/0!	#DIV/0!	#DIV/0!	#DIV/0!	#DIV/0!	#DIV/0!
Sebuthylazine	M+H+	Amitrole	#DIV/0!	#DIV/0!	#DIV/0!	#DIV/0!	#DIV/0!	#DIV/0!	#DIV/0!	#DIV/0!	#DIV/0!	#DIV/0!	#DIV/0!	#DIV/0!	#DIV/0!	#DIV/0!	#DIV/0!	#DIV/0!	#DIV/0!	#DIV/0!	#DIV/0!	#DIV/0!	#DIV/0!	#DIV/0!	#DIV/0!	#DIV/0!
Simazine-2-OH	M+H+	Amitrole	#DIV/0!	#DIV/0!	#DIV/0!	#DIV/0!	#DIV/0!	#DIV/0!	#DIV/0!	#DIV/0!	#DIV/0!	#DIV/0!	#DIV/0!	#DIV/0!	#DIV/0!	#DIV/0!	#DIV/0!	#DIV/0!	#DIV/0!	#DIV/0!	#DIV/0!	#DIV/0!	#DIV/0!	#DIV/0!	#DIV/0!	#DIV/0!
Simvastatin H	M+H+	Amitrole	#DIV/0!	#DIV/0!	#DIV/0!	#DIV/0!	#DIV/0!	#DIV/0!	#DIV/0!	#DIV/0!	#DIV/0!	#DIV/0!	#DIV/0!	#DIV/0!	#DIV/0!	#DIV/0!	#DIV/0!	#DIV/0!	#DIV/0!	#DIV/0!	#DIV/0!	#DIV/0!	#DIV/0!	#DIV/0!	#DIV/0!	#DIV/0!
Simvastatin NH4	M-+NH4+	Amitrole	#DIV/0!	#DIV/0!	#DIV/0!	#DIV/0!	#DIV/0!	#DIV/0!	#DIV/0!	#DIV/0!	#DIV/0!	#DIV/0!	#DIV/0!	#DIV/0!	#DIV/0!	#DIV/0!	#DIV/0!	#DIV/0!	#DIV/0!	#DIV/0!	#DIV/0!	#DIV/0!	#DIV/0!	#DIV/0!	#DIV/0!	#DIV/0!
Simvastatin Na	M+Na+	Amitrole	#DIV/0!	#DIV/0!	#DIV/0!	#DIV/0!	#DIV/0!	#DIV/0!	#DIV/0!	#DIV/0!	#DIV/0!	#DIV/0!	#DIV/0!	#DIV/0!	#DIV/0!	#DIV/0!	#DIV/0!	#DIV/0!	#DIV/0!	#DIV/0!	#DIV/0!	#DIV/0!	#DIV/0!	#DIV/0!	#DIV/0!	#DIV/0!
Sudan I	M+H+	Amitrole	#DIV/0!	#DIV/0!	#DIV/0!	#DIV/0!	#DIV/0!	#DIV/0!	#DIV/0!	#DIV/0!	#DIV/0!	#DIV/0!	#DIV/0!	#DIV/0!	#DIV/0!	#DIV/0!	#DIV/0!	#DIV/0!	#DIV/0!	#DIV/0!	#DIV/0!	#DIV/0!	#DIV/0!	#DIV/0!	#DIV/0!	#DIV/0!
Theophylline	M+H+	Amitrole	#DIV/0!	#DIV/0!	#DIV/0!	#DIV/0!	#DIV/0!	#DIV/0!	#DIV/0!	#DIV/0!	#DIV/0!	#DIV/0!	#DIV/0!	#DIV/0!	#DIV/0!	#DIV/0!	#DIV/0!	#DIV/0!	#DIV/0!	#DIV/0!	#DIV/0!	#DIV/0!	#DIV/0!	#DIV/0!	#DIV/0!	#DIV/0!
Thiabendazole	M+H+	Amitrole	#DIV/0!	#DIV/0!	#DIV/0!	#DIV/0!	#DIV/0!	#DIV/0!	#DIV/0!	#DIV/0!	#DIV/0!	#DIV/0!	#DIV/0!	#DIV/0!	#DIV/0!	#DIV/0!	#DIV/0!	#DIV/0!	#DIV/0!	#DIV/0!	#DIV/0!	#DIV/0!	#DIV/0!	#DIV/0!	#DIV/0!	#DIV/0!

## Sheet: IE 1 results
Copy the results from sample S1a below here					Copy the results from sample S1b below here					Copy the results from sample S2a below here					Copy the results from sample S2b below here					Copy the results from sample S3a below here					Copy the results from sample S3b below here
SMILES	ret_time	signal	concentration		SMILES	ret_time	signal	concentration		SMILES	ret_time	signal	concentration		SMILES	ret_time	signal	concentration		SMILES	ret_time	signal	concentration		SMILES	ret_time	signal	concentration

## Sheet: IE-based approach 1
Compound name	Standardised SMILES	Concentration S1a (M)	Concentration S1b (M)	Concentration S2a (M)	Concentration S2b (M)	Concentration S3a (M)	Concentration S3b (M)
10,11-dihydro-10-hydroxycarbamazepine	C1=CC=C2C(=C1)CC(C3=CC=CC=C3N2C(=N)O)O	#N/A	#N/A	#N/A	#N/A	#N/A	#N/A
2-(methylthio)benzothiazole	CSC1=NC2=CC=CC=C2S1	#N/A	#N/A	#N/A	#N/A	#N/A	#N/A
2-aminobenzothiazole	C1=CC=C2C(=C1)NC(=N)S2	#N/A	#N/A	#N/A	#N/A	#N/A	#N/A
2-hydroxybenzothiazole	C1=CC=C2C(=C1)N=C(O)S2	#N/A	#N/A	#N/A	#N/A	#N/A	#N/A
2-methylbenzothiazole	CC1=NC2=CC=CC=C2S1	#N/A	#N/A	#N/A	#N/A	#N/A	#N/A
5-chlorobenzotriazole	C1=CC2=C(C=C1Cl)NN=N2	#N/A	#N/A	#N/A	#N/A	#N/A	#N/A
5-methyl-1H-benzotriazole	CC1=CC=C2C(=C1)NN=N2	#N/A	#N/A	#N/A	#N/A	#N/A	#N/A
Acephate	CC(=NP(=O)(OC)SC)O	#N/A	#N/A	#N/A	#N/A	#N/A	#N/A
Adenosine	C(C1C(C(C(N2C=NC3=C(N)N=CN=C23)O1)O)O)O	#N/A	#N/A	#N/A	#N/A	#N/A	#N/A
Ampicillin	CC1(C)C(C(=O)O)N2C(=O)C(C2S1)N=C(C(C3=CC=CC=C3)N)O	#N/A	#N/A	#N/A	#N/A	#N/A	#N/A
Atrazine-2-OH	CCN=C1NC(=NC(C)C)NC(=N1)O	#N/A	#N/A	#N/A	#N/A	#N/A	#N/A
Atrazine-desethyl	CC(C)N=C1NC(Cl)=NC(=N)N1	#N/A	#N/A	#N/A	#N/A	#N/A	#N/A
Atrazine-desethyl-2-OH	CC(C)N=C1NC(=N)N=C(N1)O	#N/A	#N/A	#N/A	#N/A	#N/A	#N/A
Atrazine-desethyl-desisopropyl	C1(Cl)=NC(=N)NC(=N)N1	#N/A	#N/A	#N/A	#N/A	#N/A	#N/A
Atrazine-desethyl-desisopropyl-2-OH	C1(=N)NC(=N)NC(=N1)O	#N/A	#N/A	#N/A	#N/A	#N/A	#N/A
Atrazine-desisopropyl	CCN=C1NC(Cl)=NC(=N)N1	#N/A	#N/A	#N/A	#N/A	#N/A	#N/A
Atrazine-desisopropyl-2-OH	CCN=C1NC(=N)N=C(N1)O	#N/A	#N/A	#N/A	#N/A	#N/A	#N/A
Benzothiazole	C1=CC=C2C(=C1)N=CS2	#N/A	#N/A	#N/A	#N/A	#N/A	#N/A
Benzotriazole-5-carboxylic acid	C1=CC2=C(C=C1C(=O)O)NN=N2	#N/A	#N/A	#N/A	#N/A	#N/A	#N/A
Butylamine	CCCCN	#N/A	#N/A	#N/A	#N/A	#N/A	#N/A
Carbamazepine-10,11-epoxide	C1=CC=C2C(=C1)C3C(C4=CC=CC=C4N2C(=N)O)O3	#N/A	#N/A	#N/A	#N/A	#N/A	#N/A
Chlorpyrifos	CCOP(=S)(OCC)OC1=C(C=C(C(Cl)=N1)Cl)Cl	#N/A	#N/A	#N/A	#N/A	#N/A	#N/A
Climbazole	CC(C)(C)C(=O)C(N1C=CN=C1)OC2=CC=C(C=C2)Cl	#N/A	#N/A	#N/A	#N/A	#N/A	#N/A
Clotrimazole	C1=CC=C(C=C1)C(C2=CC=CC=C2)(C3=CC=CC=C3Cl)N4C=CN=C4	#N/A	#N/A	#N/A	#N/A	#N/A	#N/A
Dazomet	CN1CN(C)C(=S)SC1	#N/A	#N/A	#N/A	#N/A	#N/A	#N/A
Irgarol	CC(C)(C)NC1=NC(=NC2CC2)N=C(N1)SC	#N/A	#N/A	#N/A	#N/A	#N/A	#N/A
Ketoconazole	CC(=O)N1CCN(CC1)C2=CC=C(C=C2)OCC3COC(CN4C=CN=C4)(C5=CC=C(C=C5Cl)Cl)O3	#N/A	#N/A	#N/A	#N/A	#N/A	#N/A
Melamine	C1(=N)NC(=N)NC(=N)N1	#N/A	#N/A	#N/A	#N/A	#N/A	#N/A
Metazachlor	CC1=CC=CC(C)=C1N(CN2C=CC=N2)C(=O)CCl	#N/A	#N/A	#N/A	#N/A	#N/A	#N/A
Metformin	CN(C)C(=N)NC(=N)N	#N/A	#N/A	#N/A	#N/A	#N/A	#N/A
Methidathion	COC1=NN(CSP(=S)(OC)OC)C(=O)S1	#N/A	#N/A	#N/A	#N/A	#N/A	#N/A
Methomyl	CC(=NOC(=NC)O)SC	#N/A	#N/A	#N/A	#N/A	#N/A	#N/A
Metolachlor-ESA	CCC1=CC=CC(C)=C1N(C(C)COC)C(=O)CS(=O)(=O)O	#N/A	#N/A	#N/A	#N/A	#N/A	#N/A
Metolachlor-OA	CCC1=CC=CC(C)=C1N(C(C)COC)C(=O)C(=O)O	#N/A	#N/A	#N/A	#N/A	#N/A	#N/A
Monuron	CN(C)C(=O)NC1=CC=C(C=C1)Cl	#N/A	#N/A	#N/A	#N/A	#N/A	#N/A
Omethoate	CN=C(CSP(=O)(OC)OC)O	#N/A	#N/A	#N/A	#N/A	#N/A	#N/A
Phenazine	C1=CC=C2C(=C1)N=C3C=CC=CC3=N2	#N/A	#N/A	#N/A	#N/A	#N/A	#N/A
Reserpine	COC1=CC=C2C=3CCN4CC5CC(C(C(C5CC4C3NC2=C1)C(=O)OC)OC)OC(=O)C6=CC(=C(C(=C6)OC)OC)OC	#N/A	#N/A	#N/A	#N/A	#N/A	#N/A
Sebuthylazine	CCC(C)N=C1NC(Cl)=NC(=NCC)N1	#N/A	#N/A	#N/A	#N/A	#N/A	#N/A
Simazine-2-OH	CCN=C1NC(=NCC)NC(=N1)O	#N/A	#N/A	#N/A	#N/A	#N/A	#N/A
Simvastatin H	CCC(C)(C)C(=O)OC1CC(C)C=C2C=CC(C)C(CCC3CC(CC(=O)O3)O)C12	#N/A	#N/A	#N/A	#N/A	#N/A	#N/A
Sudan I	C1=CC=C(C=C1)N/N=C\2/C3=CC=CC=C3C=CC2=O	#N/A	#N/A	#N/A	#N/A	#N/A	#N/A
Theophylline	CN1C2=C(C(=O)N(C)C1=O)N=CN2	#N/A	#N/A	#N/A	#N/A	#N/A	#N/A
Thiabendazole	C1=CC=C2C(=C1)N=C(C3=CSC=N3)N2	#N/A	#N/A	#N/A	#N/A	#N/A	#N/A

## Sheet: IE-based approach 2
Step 1. (Calibration Compounds)							Step 2. (Reference Compound (Dichlorvos))								Step 4. Suspect Compound
1. Go to http://trams.chem.uoa.gr/semiquantification/							1. Go to http://trams.chem.uoa.gr/semiquantification/								1. Go to http://trams.chem.uoa.gr/semiquantification/
2. Provide the name of each compound							2. Build calibration curve by pasting (column K8-K13) in step 2 of online app.								2. Complete Steps 1-3
3. Build calibration curve by pasting (column D10-D15) in step 1 of online app.							3. Evaluate your curve, check linearity and provide final slope in cell J15								3. Fill in required information about the suspect compound in the online app from data provided below
4. Evaluate your curve, check linearity and fill in final slope in cells C20-C59							4. Press "Accept and Export" in the app when you finished step 1 for all your calibration compounds								4. Download the results and fill in the predicted concentration for each samples in columns Q-V
Provide Name	Amitrole						Concentration (mg/L)	Signal Analyte	Signal IS	Input for App Step 2.					Provide name for suspect compounds from list below		10,11-dihydro-10-hydroxycarbamazepine
							0.480926	0	0	0.480926421024 0 0
Concentration (mg/L)	Signal Analyte	Signal IS	Input for App Step 1.				0.194459	0	0	0.19445888 0 0					General Data		Input for App Step 4.	S1a	S1b	S2a	S2b	S3a	S3b
0.525428	0	0	0.5254281116 0 0				0.0967875	0	0	0.096787488 0 0					SMILES		C1=CC=C2C(=C1)CC(C3=CC=CC=C3N2C(=N)O)O
0.217247	0	0	0.21724741744 0 0				0.0601055	0	0	0.060105472 0 0					Slope of Ref. Compound (from step2)		Error
0.112658	0	0	0.11265778304 0 0				0.0188493	0	0	0.0188492528 0 0					Normalized Peak Area (suspect)			#DIV/0!	#DIV/0!	#DIV/0!	#DIV/0!	#DIV/0!	#DIV/0!
0.0654142	0	0	0.06541424 0 0				0.00157556	0	0	0.00157555888 0 0					Correction Factor (Diluted samples)			1	1	1	1	1	1
0.0197588	0	0	0.0197588 0 0
0.00169842	0	0	0.001698416 0 0					Slope
															Please, double check and make sure that the predicted concentration recieved from http://trams.chem.uoa.gr/semiquantification/ is in the correct unit (μg/L) before pasting it into cells Q20-V66!
															Otherwise, tranformation into molar concentration (cells W20-AB66) will not work.
							Step 3. (Reference Compound (Dichlorvos))
Calibration compounds	Ion type	Slope	SMILES	Combine SMI vs Slope			1. After building calibration curve for A20-A59, copy paste the output (E20-E59)								Compound name	Pred. Conc. for S1a (μg/L)	Pred. Conc. for S1b (μg/L)	Pred. Conc. for S2a (μg/L)	Pred. Conc. for S2b (μg/L)	Pred. Conc. for S3a (μg/L)	Pred. Conc. for S3b (μg/L)	Pred. Conc. for S1a (M)	Pred. Conc. for S1b (M)	Pred. Conc. for S2a (M)	Pred. Conc. for S2b (M)	Pred. Conc. for S3a (M)	Pred. Conc. for S3b (M)
Amitrole	M+H+		C1=NC(=N)NN1	Error			in cells I25-I64 and remove any entry with "Error"								10,11-dihydro-10-hydroxycarbamazepine							0	0	0	0	0	0
Aspartame	M+H+		COC(=O)C(CC1=CC=CC=C1)N=C(C(CC(=O)O)N)O	Error			2. Copy the SMILES and slope from column I and remove empty rows.								2-(methylthio)benzothiazole							0	0	0	0	0	0
Atrazine	M+H+		CCN=C1N=C(Cl)NC(=NC(C)C)N1	Error			3. Put error rate to 40 and accept.								2-aminobenzothiazole							0	0	0	0	0	0
Avermectin B1a NH4	M+NH4+		CCC(C)C1C(C)C=CC2(CC3CC(CC=C(C)C(C(C)C=CC=C4COC5C(C(=CC(C(=O)O3)C45O)C)O)OC6CC(C(C(C)O6)OC7CC(C(C(C)O7)O)OC)OC)O2)O1	Error											2-hydroxybenzothiazole							0	0	0	0	0	0
Benzotriazole	M+H+		C1=CC=C2C(=C1)N=NN2	Error			Calibration compounds	Input for App Step 3.							2-methylbenzothiazole							0	0	0	0	0	0
Butocarboxim H	M+H+		C/C(=N/OC(=NC)O)/C(C)SC	Error			Amitrole								5-chlorobenzotriazole							0	0	0	0	0	0
Caffeine	M+H+		CN1C=NC2=C1C(=O)N(C)C(=O)N2C	Error			Aspartame								5-methyl-1H-benzotriazole							0	0	0	0	0	0
Carbamazepine	M+H+		C1=CC=C2C(=C1)C=CC3=CC=CC=C3N2C(=N)O	Error			Atrazine								Acephate							0	0	0	0	0	0
Cefoperazone	M+H+		CCN1CCN(C(=O)C1=O)C(=NC(C2=CC=C(C=C2)O)C(=NC3C(=O)N4C(=C(CSC34)CSC5=NN=NN5C)C(=O)O)O)O	Error			Avermectin B1a								Adenosine							0	0	0	0	0	0
Chlormequat	M+		C[N+](C)(C)CCCl	Error			Benzotriazole								Ampicillin							0	0	0	0	0	0
Chlorothiazide	M+H+		C1=C(C(=CC2=C1N=CNS2(=O)=O)S(=O)(=O)N)Cl	Error			Butocarboxim								Atrazine-2-OH							0	0	0	0	0	0
Clarithromycin H	M+H+		CCC1C(C)(C(C(C)C(=O)C(C)CC(C)(C(C(C)C(C(C)C(=O)O1)OC2CC(C)(C(C(C)O2)O)OC)OC3C(C(CC(C)O3)N(C)C)O)OC)O)O	Error			Caffeine								Atrazine-desethyl							0	0	0	0	0	0
Dimethyl phthalate	M+H-CH4O+		COC(=O)C1=CC=CC=C1C(=O)OC	Error			Carbamazepine								Atrazine-desethyl-2-OH							0	0	0	0	0	0
Diphenyl phthalate	M+H-C6H6O+		C1=CC=C(C=C1)OC(=O)C2=CC=CC=C2C(=O)OC3=CC=CC=C3	Error			Cefoperazone								Atrazine-desethyl-desisopropyl							0	0	0	0	0	0
Efavirenz	M+H+		C1CC1C#CC2(C3=CC(=CC=C3N=C(O)O2)Cl)C(F)(F)F	Error			Chlormequat								Atrazine-desethyl-desisopropyl-2-OH							0	0	0	0	0	0
Emamectin B1a	M+H+		CCC(C)C1C(C)C=CC2(CC3CC(CC=C(C)C(C(C)C=CC=C4COC5C(C(=CC(C(=O)O3)C45O)C)O)OC6CC(C(C(C)O6)OC7CC(C(C(C)O7)NC)OC)OC)O2)O1	Error			Chlorothiazide								Atrazine-desisopropyl							0	0	0	0	0	0
Guanylurea	M+H+		C(=N)(N)NC(=N)O	Error			Clarithromycin								Atrazine-desisopropyl-2-OH							0	0	0	0	0	0
Haloperidol	M+H+		C(CC(=O)C1=CC=C(C=C1)F)CN2CCC(CC2)(C3=CC=C(C=C3)Cl)O	Error			Dimethyl phthalate								Benzothiazole							0	0	0	0	0	0
Histamine	M+H+		C(CN)C1=CN=CN1	Error			Diphenyl phthalate								Benzotriazole-5-carboxylic acid							0	0	0	0	0	0
Imazalil	M+H+		C=CCOC(CN1C=CN=C1)C2=CC=C(C=C2Cl)Cl	Error			Efavirenz								Butylamine							0	0	0	0	0	0
Ivermectin B1a NH4	M+NH4+		CCC(C)C1C(C)CCC2(CC3CC(CC=C(C)C(C(C)C=CC=C4COC5C(C(=CC(C(=O)O3)C45O)C)O)OC6CC(C(C(C)O6)OC7CC(C(C(C)O7)O)OC)OC)O2)O1	Error			Emamectin B1a								Carbamazepine-10,11-epoxide							0	0	0	0	0	0
L-alanine	M+H+		CC(C(=O)O)N	Error			Guanylurea								Chlorpyrifos							0	0	0	0	0	0
L-phenylalanine	M+H+		C1=CC=C(C=C1)CC(C(=O)O)N	Error			Haloperidol								Climbazole							0	0	0	0	0	0
Methamidophos	M+H+		COP(=O)(N)SC	Error			Histamine								Clotrimazole							0	0	0	0	0	0
Metolachlor	M+H+		CCC1=CC=CC(C)=C1N(C(C)COC)C(=O)CCl	Error			Imazalil								Dazomet							0	0	0	0	0	0
Nigericin NH4	M+NH4+		CC1CCC(CC2CC(C(C)C3(C(C)CC(C)(C4CCC(C)(C5C(C)CC(C6C(C)CC(C)C(CO)(O)O6)O5)O4)O3)O2)OC)OC1C(C)C(=O)O	Error			Ivermectin B1a								Irgarol							0	0	0	0	0	0
Octocrylene	M+H+		CCCCC(CC)COC(=O)C(=C(C1=CC=CC=C1)C2=CC=CC=C2)C#N	Error			L-alanine								Ketoconazole							0	0	0	0	0	0
Progesterone	M+H+		CC(=O)C1CCC2C3CCC4=CC(=O)CCC4(C)C3CCC12C	Error			L-phenylalanine								Melamine							0	0	0	0	0	0
Rifaximin	M+H+		CC=1C=CN2C(C1)=NC3=C4C=5C(=C(C)C6=C4C(=O)C(C)(OC=CC(C(C)C(C(C)C(C(C)C(C(C)C=CC=C(C)C(=NC(=C23)C5O)O)O)O)OC(=O)C)OC)O6)O	Error			Methamidophos								Metazachlor							0	0	0	0	0	0
Saccharin	M+H+		C1=CC=C2C(=C1)C(=NS2(=O)=O)O	Error			Metolachlor								Metformin							0	0	0	0	0	0
Simazine	M+H+		CCN=C1N=C(Cl)NC(=NCC)N1	Error			Nigericin								Methidathion							0	0	0	0	0	0
Spinosad A	M+H+		CCC1CCCC(C(C)C(=O)C2=CC3C(C=CC4CC(CC34)OC5C(C(C(C(C)O5)OC)OC)OC)C2CC(=O)O1)OC6CCC(C(C)O6)N(C)C	Error			Octocrylene								Methomyl							0	0	0	0	0	0
Sucralose Na	M+Na+		C(C1C(C(C(CCl)(O1)OC2C(C(C(C(CO)O2)Cl)O)O)O)O)Cl	Error			Progesterone								Metolachlor-ESA							0	0	0	0	0	0
TCMTB	M+H+		C1=CC=C2C(=C1)N=C(SCSC#N)S2	Error			Rifaximin								Metolachlor-OA							0	0	0	0	0	0
Tetraethylammonium	M+		CC[N+](CC)(CC)CC	Error			Saccharin								Monuron							0	0	0	0	0	0
Tetrahexylammonium	M+		CCCCCC[N+](CCCCCC)(CCCCCC)CCCCCC	Error			Simazine								Naproxen							0	0	0	0	0	0
Trichlorfon	M+H+		COP(=O)(C(C(Cl)(Cl)Cl)O)OC	Error			Spinosad A								Omethoate							0	0	0	0	0	0
Tylosin	M+H+		CCC1C(C=C(C)C=CC(=O)C(C)CC(CC=O)C(C(C)C(CC(=O)O1)O)OC2C(C(C(C(C)O2)OC3CC(C)(C(C(C)O3)O)O)N(C)C)O)COC4C(C(C(C(C)O4)O)OC)OC	Error			Sucralose								Phenazine							0	0	0	0	0	0
Uracil	M+H+		C1=CN=C(N=C1O)O	Error			TCMTB								Reserpine							0	0	0	0	0	0
Vancomycin H2	M+H2+		CC(C)CC(C(=NC1C(C2=CC=C(C(=C2)Cl)OC3=CC4=CC(=C3OC5C(C(C(C(CO)O5)O)O)OC6CC(C)(C(C(C)O6)O)N)OC7=CC=C(C=C7Cl)C(C8C(=NC(C9=CC(=CC(=C9C%10=CC(=CC=C%10O)C(C(=N8)O)N=C(C4N=C(C(CC(=N)O)N=C1O)O)O)O)O)C(=O)O)O)O)O)O)NC	Error			Tetraethylammonium								Sebuthylazine							0	0	0	0	0	0
							Tetrahexylammonium								Simazine-2-OH							0	0	0	0	0	0
							Trichlorfon								Simvastatin H							0	0	0	0	0	0
							Tylosin								Simvastatin NH4							0	0	0	0	0	0
							Uracil								Simvastatin Na							0	0	0	0	0	0
							Vancomycin								Sudan I							0	0	0	0	0	0
															Theophylline							0	0	0	0	0	0
															Thiabendazole							0	0	0	0	0	0

[truncated: 1 more sheets: In-house approach]
